# Supplementary material for: Changes in the Adult GluN2B Associated Proteome following Adolescent Intermittent Ethanol Exposure
Source: PLoS One. 2016 May 23;11(5):e0155951. doi: 10.1371/journal.pone.0155951 (PMC4877005; doi:10.1371/journal.pone.0155951)
Supplement: S1 Dataset — Proteins and accession numbers were identified using NIST rat ion trap library. The next groups of columns provide spectral counts for all samples (n = 4) from adolescent intermittent ethanol exposure (AIE) or adolescent intermittent saline exposure (AIS) in the synaptic and non-synaptic fractions. (XLSX) [file pone.0155951.s001.xlsx]

## Sheet: Total
		Synaptic Fraction S3 (Spectral Counts)								Non-Synaptic Fraction S2 (Spectral Counts)
Identified Proteins	Accession Number	AIS (1)	AIS (2)	AIS (3)	AIS (4)	AIE (1)	AIE (2)	AIE (3)	AIE (4)	AIS (1)	AIS (2)	AIS (3)	AIS (4)	AIE (1)	AIE (2)	AIE (3)	AIE (4)
1-phosphatidylinositol-4,5-bisphosphate phosphodiesterase beta-1 OS=Rattus norvegicus GN=Plcb1 PE=1 SV=1	sp|P10687|PLCB1_RAT	0	2	1	1	0	1	2	1
2-oxoglutarate dehydrogenase, mitochondrial OS=Rattus norvegicus GN=Ogdh PE=1 SV=1	sp|Q5XI78|ODO1_RAT	5	0	0	0	0	0	0	20	2	2	1	0	0	4	2	1
2',3'-cyclic-nucleotide 3'-phosphodiesterase OS=Rattus norvegicus GN=Cnp PE=1 SV=2	sp|P13233|CN37_RAT	65	0	0	0	0	0	0	122	28	47	23	16	47	32	34	29
26S protease regulatory subunit 6B OS=Rattus norvegicus GN=Psmc4 PE=1 SV=1	sp|Q63570|PRS6B_RAT	4	0	0	0	0	0	0	10	4	2	2	0	3	1	0	0
26S proteasome non-ATPase regulatory subunit 1 OS=Rattus norvegicus GN=Psmd1 PE=2 SV=1										5	3	1	0	4	2	0	2
26S proteasome non-ATPase regulatory subunit 2 OS=Rattus norvegicus GN=Psmd2 PE=2 SV=1	sp|Q4FZT9|PSMD2_RAT	3	0	0	0	0	0	0	10	7	6	1	1	10	3	4	5
40S ribosomal protein S3a OS=Rattus norvegicus GN=Rps3a PE=1 SV=2	sp|P49242|RS3A_RAT	2	0	0	0	0	0	0	4
40S ribosomal protein S6 OS=Rattus norvegicus GN=Rps6 PE=1 SV=1	sp|P62755|RS6_RAT	2	0	0	0	0	0	0	0
4F2 cell-surface antigen heavy chain OS=Rattus norvegicus GN=Slc3a2 PE=1 SV=1	sp|Q794F9|4F2_RAT	3	0	0	0	0	0	0	2	0	4	1	0	2	2	4	3
6-phosphofructokinase OS=Rattus norvegicus GN=Pfkm PE=2 SV=1	tr|Q52KS1|Q52KS1_RAT	9	0	0	0	0	0	0	26	3	7	2	0	6	1	7	14
6-phosphofructokinase type C OS=Rattus norvegicus GN=Pfkp PE=1 SV=2	sp|P47860|K6PP_RAT	3	0	0	0	0	0	0	12	2	5	2	1	4	1	8	9
60 kDa heat shock protein, mitochondrial OS=Rattus norvegicus GN=Hspd1 PE=1 SV=1	sp|P63039|CH60_RAT	1	0	0	0	0	0	0	0	1	8	7	0	5	4	6	6
60S acidic ribosomal protein P0 OS=Rattus norvegicus GN=Rplp0 PE=1 SV=2	sp|P19945|RLA0_RAT	3	0	0	0	0	0	0	6	2	4	1	1	0	0	5	5
60S ribosomal protein L23 OS=Rattus norvegicus GN=Rpl23 PE=2 SV=1										0	0	0	3	0	0	0	0
60S ribosomal protein L4 OS=Rattus norvegicus GN=Rpl4 PE=1 SV=3	sp|P50878|RL4_RAT	0	0	0	0	0	0	0	0	0	0	1	0	2	0	1	1
60S ribosomal protein L6 OS=Rattus norvegicus GN=Rpl6 PE=1 SV=5	sp|P21533|RL6_RAT	3	0	0	0	0	0	0	0
78 kDa glucose-regulated protein OS=Rattus norvegicus GN=Hspa5 PE=1 SV=1	sp|P06761|GRP78_RAT	8	0	0	0	0	0	0	16	0	0	7	7	0	0	8	0
Ac1873 OS=Rattus norvegicus GN=Fga PE=2 SV=1										2	4	13	0	34	4	5	17
Acetyl-CoA acetyltransferase, mitochondrial OS=Rattus norvegicus GN=Acat1 PE=1 SV=1	sp|P17764|THIL_RAT	0	0	0	0	0	0	0	2	0	1	2	0	0	1	3	2
Aconitate hydratase, mitochondrial OS=Rattus norvegicus GN=Aco2 PE=1 SV=2	sp|Q9ER34|ACON_RAT	6	0	0	0	0	0	0	8	4	29	11	3	13	16	31	21
Actin-binding LIM protein family, member 2 OS=Rattus norvegicus GN=Ablim2 PE=4 SV=1	tr|D3ZB53|D3ZB53_RAT	18	0	1	0	0	0	0	38
Actin-binding LIM protein family, member 3 (Fragment) OS=Rattus norvegicus GN=Ablim3 PE=4 SV=1	tr|F1M8U2|F1M8U2_RAT	7	0	0	0	0	0	0	10
Actin-related protein 2 OS=Rattus norvegicus GN=Actr2 PE=1 SV=1	sp|Q5M7U6|ARP2_RAT	0	0	0	0	0	0	0	4
Actin, alpha cardiac muscle 1 OS=Rattus norvegicus GN=Actc1 PE=1 SV=1	sp|P68035|ACTC_RAT	161	0	0	0	0	0	0	174
Actin, aortic smooth muscle OS=Rattus norvegicus GN=Acta2 PE=1 SV=1										42	35	39	21	24	36	28	27
Actin, cytoplasmic 1 OS=Rattus norvegicus GN=Actb PE=1 SV=1	sp|P60711|ACTB_RAT	240	136	209	265	215	166	248	153	84	80	70	37	55	72	58	57
Active BCR-related gene (Predicted) OS=Rattus norvegicus GN=Abr PE=4 SV=1	tr|D4A6K9|D4A6K9_RAT	4	1	2	7	2	1	6	6
Actn1 protein OS=Rattus norvegicus GN=Actn1 PE=2 SV=1	tr|Q6GMN8|Q6GMN8_RAT	71	51	51	87	122	48	112	91
Adaptor protein complex AP-1, beta 1 subunit, isoform CRA_a OS=Rattus norvegicus GN=Ap1b1 PE=4 SV=1	tr|G3V9N8|G3V9N8_RAT	14	5	3	13	4	2	14	14
Adaptor protein complex AP-2, alpha 1 subunit (Predicted) OS=Rattus norvegicus GN=Ap2a1 PE=4 SV=1										31	25	2	4	15	12	5	17
Adaptor-related protein complex 3, delta 1 subunit, isoform CRA_b OS=Rattus norvegicus GN=Ap3d1 PE=2 SV=1	tr|B5DFK6|B5DFK6_RAT	3	4	1	5	3	3	5	5
Adducin 3 (Gamma), isoform CRA_a OS=Rattus norvegicus GN=Add3 PE=4 SV=1	tr|G3V9D7|G3V9D7_RAT	8	7	3	11	7	13	12	14
Adenylyl cyclase-associated protein 1 OS=Rattus norvegicus GN=Cap1 PE=1 SV=3	sp|Q08163|CAP1_RAT	3	1	1	1	2	2	1	1
ADP/ATP translocase 1 OS=Rattus norvegicus GN=Slc25a4 PE=1 SV=3										1	4	0	5	3	2	2	0
ADP/ATP translocase 2 OS=Rattus norvegicus GN=Slc25a5 PE=1 SV=3	sp|Q09073|ADT2_RAT	7	2	3	5	2	2	5	4	1	2	0	5	0	0	0	0
Agrin OS=Rattus norvegicus GN=Agrn PE=1 SV=2	sp|P25304|AGRIN_RAT	12	13	10	15	15	13	9	15
Alpha-actinin-4 OS=Rattus norvegicus GN=Actn4 PE=1 SV=2	sp|Q9QXQ0|ACTN4_RAT	39	31	35	51	67	32	67	54
Alpha-adducin OS=Rattus norvegicus GN=Add1 PE=1 SV=2	sp|Q63028|ADDA_RAT	11	9	3	8	9	8	11	14
Alpha-centractin OS=Rattus norvegicus GN=Actr1a PE=1 SV=1										1	1	3	0	1	3	0	1
Alpha-enolase OS=Rattus norvegicus GN=Eno1 PE=1 SV=4	sp|P04764|ENOA_RAT	1	5	1	1	4	3	1	1	0	7	10	1	7	5	10	7
Alpha-internexin OS=Rattus norvegicus GN=Ina PE=1 SV=2	sp|P23565|AINX_RAT	202	256	216	297	252	213	235	279
Alpha-tubulin N-acetyltransferase OS=Rattus norvegicus GN=Atat1 PE=2 SV=1	sp|Q6MG11|ATAT_RAT	0	0	0	2	0	1	3	0
Aminopeptidase puromycin-sensitive OS=Rattus norvegicus GN=Npepps PE=4 SV=1	tr|F1M9V7|F1M9V7_RAT	1	1	0	1	2	0	0	1
Ankyrin repeat and sterile alpha motif domain-containing protein 1B OS=Rattus norvegicus GN=Anks1b PE=1 SV=1										6	9	3	1	16	8	2	1
AP-2 complex subunit alpha-2 OS=Rattus norvegicus GN=Ap2a2 PE=1 SV=3	sp|P18484|AP2A2_RAT	30	24	7	37	45	21	37	41	37	29	4	7	18	23	24	32
AP-2 complex subunit beta OS=Rattus norvegicus GN=Ap2b1 PE=1 SV=1	sp|P62944|AP2B1_RAT	40	13	6	39	13	8	36	35	31	25	2	2	11	18	16	14
AP-2 complex subunit mu OS=Rattus norvegicus GN=Ap2m1 PE=1 SV=1	sp|P84092|AP2M1_RAT	8	6	8	7	6	4	6	3	4	1	3	0	3	4	3	3
AP2-associated protein kinase 1 OS=Rattus norvegicus GN=Aak1 PE=1 SV=1	sp|P0C1X8|AAK1_RAT	1	1	2	3	2	1	2	2
ARF GTPase-activating protein GIT1 OS=Rattus norvegicus GN=Git1 PE=1 SV=1	sp|Q9Z272|GIT1_RAT	9	4	6	11	4	7	10	9	1	1	2	1	2	1	2	1
Arf-GAP with GTPase, ANK repeat and PH domain-containing protein 2 OS=Rattus norvegicus GN=Agap2 PE=1 SV=1	sp|Q8CGU4|AGAP2_RAT	27	15	23	19	14	18	28	32	3	6	1	0	10	9	5	2
ARP1 actin-related protein 1 homolog B (Yeast) OS=Rattus norvegicus GN=Actr1b PE=2 SV=1	tr|B2RYJ7|B2RYJ7_RAT	3	3	1	0	2	4	1	2
Asparagine-linked glycosylation 2 homolog (Yeast, alpha-1,3-mannosyltransferase), isoform CRA_a OS=Rattus norvegicus GN=Alg2 PE=4 SV=1	tr|G3V6U3|G3V6U3_RAT	3	2	2	1	5	2	1	0	3	3	4	2	6	3	1	4
Aspartate aminotransferase, cytoplasmic OS=Rattus norvegicus GN=Got1 PE=1 SV=3										0	0	0	0	0	0	2	0
Aspartate aminotransferase, mitochondrial OS=Rattus norvegicus GN=Got2 PE=1 SV=2										0	6	6	1	5	5	14	7
ATP synthase subunit alpha, mitochondrial OS=Rattus norvegicus GN=Atp5a1 PE=1 SV=2	sp|P15999|ATPA_RAT	63	64	40	70	68	55	67	46	87	88	62	31	65	70	53	56
ATP synthase subunit beta, mitochondrial OS=Rattus norvegicus GN=Atp5b PE=1 SV=2	sp|P10719|ATPB_RAT	22	14	17	26	20	18	27	20	33	43	39	12	18	44	44	40
ATP synthase subunit gamma, mitochondrial OS=Rattus norvegicus GN=Atp5c1 PE=1 SV=2	sp|P35435|ATPG_RAT	5	4	8	8	8	6	8	3	0	0	0	3	0	0	0	0
ATP synthase subunit O, mitochondrial OS=Rattus norvegicus GN=Atp5o PE=1 SV=1										0	0	0	4	0	0	0	0
ATP-dependent RNA helicase DDX1 OS=Rattus norvegicus GN=Ddx1 PE=2 SV=1	sp|Q641Y8|DDX1_RAT	4	3	1	5	2	2	8	7	5	3	1	1	3	4	4	1
ATPase family AAA domain-containing protein 3 OS=Rattus norvegicus GN=Atad3 PE=2 SV=1										1	1	1	0	4	2	0	0
ATPase, Ca++-transporting, cardiac muscle, slow twitch 2 OS=Rattus norvegicus GN=Atp2a2 PE=3 SV=1	tr|E9PSX6|E9PSX6_RAT (+1)	3	2	1	4	3	2	6	6
ATPase, H+ transporting, lysosomal 38kDa, V0 subunit d1 OS=Rattus norvegicus GN=Atp6v0d1 PE=2 SV=1	tr|Q5M7T6|Q5M7T6_RAT	4	4	4	3	4	6	3	4	7	7	5	6	5	7	5	7
ATPase, Na+/K+-transporting, alpha 2 polypeptide OS=Rattus norvegicus GN=Atp1a2 PE=3 SV=1	tr|D3ZSA3|D3ZSA3_RAT	16	14	11	17	22	7	20	30
B-cell leukemia/lymphoma 11B (Predicted), isoform CRA_a OS=Rattus norvegicus GN=Bcl11b PE=4 SV=1	tr|D4A0W4|D4A0W4_RAT	4	3	0	3	3	2	3	2
Band 4.1-like protein 1 OS=Rattus norvegicus GN=Epb41l1 PE=1 SV=1	sp|Q9WTP0|E41L1_RAT	16	13	12	14	11	10	16	25
Beta-adducin OS=Rattus norvegicus GN=Add2 PE=2 SV=4	sp|Q05764|ADDB_RAT	5	3	0	5	5	4	9	6
Brain-enriched guanylate kinase-associated protein OS=Rattus norvegicus GN=Begain PE=1 SV=1	sp|O88881|BEGIN_RAT	39	31	15	19	20	30	24	21
Brain-specific alpha actinin 1 isoform OS=Rattus norvegicus GN=Actn1 PE=2 SV=1										1	2	0	0	0	1	0	0
Brain-specific angiogenesis inhibitor 1-associated protein 2 OS=Rattus norvegicus GN=Baiap2 PE=1 SV=1	sp|Q6GMN2|BAIP2_RAT	31	17	19	22	25	35	23	17
Brevican core protein OS=Rattus norvegicus GN=Bcan PE=1 SV=2	sp|P55068|PGCB_RAT	1	1	3	2	2	2	2	2
C-1-tetrahydrofolate synthase, cytoplasmic OS=Rattus norvegicus GN=Mthfd1 PE=1 SV=3	sp|P27653|C1TC_RAT	1	0	0	2	0	0	2	1
Cadherin-2 OS=Rattus norvegicus GN=Cdh2 PE=1 SV=1	sp|Q9Z1Y3|CADH2_RAT	2	0	0	2	0	2	1	8
Calcium-binding and coiled-coil domain-containing protein 1 OS=Rattus norvegicus GN=Calcoco1 PE=2 SV=1	sp|Q66HR5|CACO1_RAT	1	0	0	1	0	1	3	0
Calcium/calmodulin-dependent protein kinase II, beta, isoform CRA_a OS=Rattus norvegicus GN=Camk2b PE=4 SV=1	tr|G3V9G3|G3V9G3_RAT	144	76	185	129	86	118	139	126
Calcium/calmodulin-dependent protein kinase type II subunit alpha OS=Rattus norvegicus GN=Camk2a PE=1 SV=1	sp|P11275|KCC2A_RAT	269	114	183	214	141	193	225	209	125	109	97	65	87	113	81	74
Calcium/calmodulin-dependent protein kinase type II subunit beta OS=Rattus norvegicus GN=Camk2b PE=1 SV=1										81	57	49	32	42	73	45	43
Calcium/calmodulin-dependent protein kinase type II subunit delta OS=Rattus norvegicus GN=Camk2d PE=1 SV=1	sp|P15791|KCC2D_RAT	64	19	68	74	38	51	73	52	52	32	20	17	19	42	22	22
Calcium/calmodulin-dependent protein kinase type II subunit gamma OS=Rattus norvegicus GN=Camk2g PE=2 SV=1	sp|P11730|KCC2G_RAT	59	21	52	51	26	43	52	58	34	22	21	16	18	34	19	21
Calnexin OS=Rattus norvegicus GN=Canx PE=1 SV=1										1	3	1	0	3	6	7	2
Catenin (cadherin-associated protein), alpha 2 OS=Rattus norvegicus GN=Ctnna2 PE=4 SV=1										1	4	1	0	1	1	0	0
Catenin beta-1 OS=Rattus norvegicus GN=Ctnnb1 PE=1 SV=1										1	2	1	0	1	1	3	4
cAMP-specific 3',5'-cyclic phosphodiesterase 4D OS=Rattus norvegicus GN=Pde4d PE=1 SV=4	sp|P14270|PDE4D_RAT	4	1	0	4	2	0	5	9
CAP-Gly domain-containing linker protein 2 OS=Rattus norvegicus GN=Clip2 PE=1 SV=1	sp|O55156|CLIP2_RAT	0	0	1	4	0	0	1	4	3	2	0	0	2	0	3	5
Caprin-1 OS=Rattus norvegicus GN=Caprin1 PE=1 SV=2	sp|Q5M9G3|CAPR1_RAT	0	0	0	0	0	0	1	2
Casein kinase I isoform delta OS=Rattus norvegicus GN=Csnk1d PE=1 SV=2	sp|Q06486|KC1D_RAT	3	1	1	1	2	1	3	1
Catenin (Cadherin associated protein), alpha 1 OS=Rattus norvegicus GN=Ctnna1 PE=2 SV=1	tr|Q5U302|Q5U302_RAT	2	1	5	3	2	1	6	7
Catenin (Cadherin associated protein), delta 1 (Predicted), isoform CRA_a OS=Rattus norvegicus GN=Ctnnd1 PE=4 SV=1	tr|D3ZZZ9|D3ZZZ9_RAT	6	2	2	7	6	1	8	7
Catenin (cadherin-associated protein), alpha 2 OS=Rattus norvegicus GN=Ctnna2 PE=4 SV=1	tr|D4A6H8|D4A6H8_RAT	1	1	3	8	4	0	6	13
Catenin beta-1 OS=Rattus norvegicus GN=Ctnnb1 PE=1 SV=1	sp|Q9WU82|CTNB1_RAT	8	8	4	14	14	8	14	19
Cell division cycle 5-like protein OS=Rattus norvegicus GN=Cdc5l PE=1 SV=2	sp|O08837|CDC5L_RAT	1	2	0	1	1	2	2	1
Chaperonin containing Tcp1, subunit 6A (Zeta 1) OS=Rattus norvegicus GN=Cct6a PE=2 SV=1	tr|Q3MHS9|Q3MHS9_RAT	4	6	5	7	5	3	5	6	0	1	2	0	1	0	1	2
Chaperonin subunit 8 (Theta) (Predicted), isoform CRA_a OS=Rattus norvegicus GN=Cct8 PE=3 SV=1	tr|D4ACB8|D4ACB8_RAT	0	1	2	0	0	0	0	0
Citrate synthase, mitochondrial OS=Rattus norvegicus GN=Cs PE=1 SV=1										0	3	3	0	4	3	5	3
Citron (rho-interacting, serine/threonine kinase 21) OS=Rattus norvegicus GN=Cit PE=4 SV=1	tr|E9PSL7|E9PSL7_RAT	3	4	1	3	1	4	0	1
Clathrin heavy chain 1 OS=Rattus norvegicus GN=Cltc PE=1 SV=3	sp|P11442|CLH_RAT	17	23	17	18	19	22	21	41
Claudin 11 OS=Rattus norvegicus GN=Cldn11 PE=2 SV=1	tr|Q6IRG7|Q6IRG7_RAT	10	8	5	11	10	11	9	4
Coatomer subunit gamma OS=Rattus norvegicus GN=Copg PE=2 SV=1	sp|Q4AEF8|COPG_RAT	2	0	0	5	2	1	4	4
Collagen alpha-1(I) chain OS=Rattus norvegicus GN=Col1a1 PE=1 SV=5	sp|P02454|CO1A1_RAT	1	1	4	5	1	2	3	1	0	0	0	0	3	0	0	0
Complement C1q subcomponent subunit A OS=Rattus norvegicus GN=C1qa PE=1 SV=2										0	0	0	5	0	0	0	0
Complement component 1, q subcomponent, beta polypeptide, isoform CRA_b OS=Rattus norvegicus GN=C1qb PE=4 SV=1										1	0	1	3	0	0	0	0
Connector enhancer of kinase suppressor of ras 2 OS=Rattus norvegicus GN=Cnksr2 PE=1 SV=1	sp|Q9Z1T4|CNKR2_RAT	38	24	16	30	27	21	31	52	3	6	0	0	8	5	2	4
Contactin-1 OS=Rattus norvegicus GN=Cntn1 PE=1 SV=2	sp|Q63198|CNTN1_RAT	39	43	24	42	33	28	37	84	10	12	26	15	13	9	16	13
Contactin-associated protein 1 OS=Rattus norvegicus GN=Cntnap1 PE=1 SV=1	sp|P97846|CNTP1_RAT	7	19	12	7	10	11	4	10	2	3	3	4	3	4	2	2
Core histone macro-H2A.1 OS=Rattus norvegicus GN=H2afy PE=1 SV=4	sp|Q02874|H2AY_RAT	22	31	24	19	21	26	28	21
Coronin, actin-binding protein, 2B (Fragment) OS=Rattus norvegicus GN=Coro2b PE=4 SV=1	tr|F1LMV9|F1LMV9_RAT	12	11	12	8	16	11	11	8
Creatine kinase B-type OS=Rattus norvegicus GN=Ckb PE=1 SV=2	sp|P07335|KCRB_RAT	2	2	1	1	5	3	2	2	1	3	4	1	3	3	9	6
Creatine kinase U-type, mitochondrial OS=Rattus norvegicus GN=Ckmt1 PE=1 SV=1	sp|P25809|KCRU_RAT	1	1	1	3	0	1	4	1	1	4	5	1	4	3	7	7
Cytochrome b-c1 complex subunit 1, mitochondrial OS=Rattus norvegicus GN=Uqcrc1 PE=1 SV=1	sp|Q68FY0|QCR1_RAT	2	0	1	0	3	1	2	2	0	1	2	0	3	2	3	3
Cytochrome b-c1 complex subunit 2, mitochondrial OS=Rattus norvegicus GN=Uqcrc2 PE=1 SV=2	sp|P32551|QCR2_RAT	3	4	6	4	4	3	4	5	1	3	2	0	2	4	4	2
Cytoplasmic dynein 1 heavy chain 1 OS=Rattus norvegicus GN=Dync1h1 PE=1 SV=1	sp|P38650|DYHC1_RAT	6	13	3	23	10	10	4	23	29	21	23	16	42	24	23	27
Cytoplasmic linker-associated protein 2 OS=Rattus norvegicus GN=Clasp2 PE=4 SV=1	tr|D3ZZU1|D3ZZU1_RAT	9	3	0	6	4	3	4	6
Cytoplasmic polyadenylation element-binding protein 3 OS=Rattus norvegicus GN=Cpeb3 PE=4 SV=1	tr|D4AD99|D4AD99_RAT	1	1	3	2	1	1	1	2
DAB2-interacting protein OS=Rattus norvegicus GN=Dab2ip PE=4 SV=1	tr|F1LQE1|F1LQE1_RAT	3	0	0	4	0	3	0	4
DEAD (Asp-Glu-Ala-Asp) box polypeptide 5 OS=Rattus norvegicus GN=Ddx5 PE=2 SV=1	tr|Q6AYI1|Q6AYI1_RAT	2	2	2	2	4	2	3	3
DEAH (Asp-Glu-Ala-His) box polypeptide 15 (Predicted), isoform CRA_b OS=Rattus norvegicus GN=Dhx15 PE=4 SV=1	tr|D3ZD97|D3ZD97_RAT	9	11	3	9	9	9	13	8
Dendrin OS=Rattus norvegicus GN=Ddn PE=1 SV=3	sp|P50617|DEND_RAT	2	1	1	0	1	2	2	1
Desmin OS=Rattus norvegicus GN=Des PE=1 SV=2	sp|P48675|DESM_RAT	13	12	9	9	14	9	14	9
Diacylglycerol kinase beta OS=Rattus norvegicus GN=Dgkb PE=2 SV=1	sp|P49621|DGKB_RAT	5	3	0	5	4	2	4	5	1	1	1	0	2	0	1	0
Dihydropyrimidinase-related protein 2 OS=Rattus norvegicus GN=Dpysl2 PE=1 SV=1	sp|P47942|DPYL2_RAT	3	6	4	3	2	5	3	0	21	7	0	3	7	7	0	0
Dihydropyrimidinase-related protein 2 OS=Rattus norvegicus GN=Dpysl2 PE=1 SV=1										2	6	6	0	7	10	10	7
Dipeptidyl aminopeptidase-like protein 6 OS=Rattus norvegicus GN=Dpp6 PE=1 SV=1										0	3	0	0	3	2	2	4
Discs, large (Drosophila) homolog-associated protein 1, isoform CRA_a OS=Rattus norvegicus GN=Dlgap1 PE=4 SV=1	tr|G3V849|G3V849_RAT	63	74	34	54	81	56	42	54
Discs, large (Drosophila) homolog-associated protein 3, isoform CRA_b OS=Rattus norvegicus GN=Dlgap3 PE=4 SV=1	tr|G3V7T8|G3V7T8_RAT	56	42	30	49	49	42	44	42	4	3	2	0	4	3	0	3
Discs, large (Drosophila) homolog-associated protein 4 OS=Rattus norvegicus GN=Dlgap4 PE=4 SV=1	tr|D3ZCJ6|D3ZCJ6_RAT	19	17	6	12	13	21	15	25
Disks large homolog 1 OS=Rattus norvegicus GN=Dlg1 PE=1 SV=1	sp|Q62696|DLG1_RAT	34	25	0	31	23	24	29	26
Disks large homolog 2 OS=Rattus norvegicus GN=Dlg2 PE=1 SV=1	sp|Q63622|DLG2_RAT	154	127	47	119	119	102	108	107	4	25	0	0	16	9	0	5
Disks large homolog 3 OS=Rattus norvegicus GN=Dlg3 PE=1 SV=1	sp|Q62936|DLG3_RAT	64	56	18	46	49	44	47	48	12	23	0	0	19	10	8	4
Disks large homolog 4 OS=Rattus norvegicus GN=Dlg4 PE=1 SV=1	sp|P31016|DLG4_RAT	225	187	70	174	170	155	175	168	16	49	1	2	41	27	12	14
Disks large-associated protein 1 OS=Rattus norvegicus GN=Dlgap1 PE=1 SV=1										3	7	2	1	7	2	1	3
Disks large-associated protein 2 OS=Rattus norvegicus GN=Dlgap2 PE=1 SV=3										0	0	0	0	2	0	0	0
DNA damage-binding protein 1 OS=Rattus norvegicus GN=Ddb1 PE=2 SV=1	sp|Q9ESW0|DDB1_RAT	2	1	0	0	1	0	0	3
DNA topoisomerase 1 OS=Rattus norvegicus GN=Top1 PE=2 SV=1	sp|Q9WUL0|TOP1_RAT	2	6	1	2	4	3	5	5
DNA-directed RNA polymerase OS=Rattus norvegicus GN=Polr2a PE=3 SV=1	tr|D3ZMS6|D3ZMS6_RAT	0	0	2	0	0	0	0	1
DnaJ (Hsp40) homolog, subfamily A, member 2 OS=Rattus norvegicus GN=Dnaja2 PE=2 SV=1	tr|Q5M9H7|Q5M9H7_RAT	2	0	0	1	0	0	4	1	1	0	0	0	4	0	0	0
Drebrin OS=Rattus norvegicus GN=Dbn1 PE=2 SV=3	sp|Q07266|DREB_RAT	52	44	37	59	73	37	50	87
Dual specificity mitogen-activated protein kinase kinase 1 OS=Rattus norvegicus GN=Map2k1 PE=1 SV=2	sp|Q01986|MP2K1_RAT	1	2	0	0	0	2	0	0
Dynactin subunit 1 OS=Rattus norvegicus GN=Dctn1 PE=2 SV=2										0	1	0	0	4	0	0	0
Dynamin-1 OS=Rattus norvegicus GN=Dnm1 PE=1 SV=2	sp|P21575|DYN1_RAT	85	50	24	100	66	51	92	67	17	25	10	7	19	28	43	30
Dynamin-2 OS=Rattus norvegicus GN=Dnm2 PE=1 SV=1	sp|P39052|DYN2_RAT	0	10	0	14	13	0	15	8
Dynamin-like 120 kDa protein, mitochondrial OS=Rattus norvegicus GN=Opa1 PE=1 SV=1	sp|Q2TA68|OPA1_RAT	0	1	0	4	2	1	3	5	3	3	1	2	2	1	5	3
E3 ubiquitin-protein ligase MIB2 OS=Rattus norvegicus GN=Mib2 PE=2 SV=2	sp|Q68LP1|MIB2_RAT	0	0	0	2	0	0	2	0
Ectonucleotide pyrophosphatase/phosphodiesterase family member 6 OS=Rattus norvegicus GN=Enpp6 PE=2 SV=1	sp|B0BND0|ENPP6_RAT	9	9	6	8	15	9	8	10
ELAV-like protein 4 OS=Rattus norvegicus GN=Elavl4 PE=1 SV=1	sp|O09032|ELAV4_RAT	0	0	2	0	0	0	0	0
ELKS/Rab6-interacting/CAST family member 1 OS=Rattus norvegicus GN=Erc1 PE=1 SV=1										11	16	0	3	18	5	7	12
Electrogenic sodium bicarbonate cotransporter 1 OS=Rattus norvegicus GN=Slc4a4 PE=1 SV=1	sp|Q9JI66|S4A4_RAT	1	0	0	1	1	0	0	2
Elongation factor 1-alpha 1 OS=Rattus norvegicus GN=Eef1a1 PE=1 SV=1	sp|P62630|EF1A1_RAT	10	9	7	9	15	6	10	4	12	8	10	4	10	7	7	8
Elongation factor 2 OS=Rattus norvegicus GN=Eef2 PE=1 SV=4	sp|P05197|EF2_RAT	6	2	1	7	3	3	7	8	0	1	0	0	1	0	2	2
Elongation factor Tu GTP-binding domain-containing 2 OS=Rattus norvegicus GN=Eftud2 PE=4 SV=1	tr|F1LM66|F1LM66_RAT	5	3	2	10	3	3	6	17
Elongation factor Tu, mitochondrial OS=Rattus norvegicus GN=Tufm PE=1 SV=1	sp|P85834|EFTU_RAT	9	6	8	2	6	4	7	6	5	6	5	4	10	5	4	7
Elongator complex protein 1 OS=Rattus norvegicus GN=Ikbkap PE=2 SV=1										0	0	1	0	1	1	2	0
Endoplasmin OS=Rattus norvegicus GN=Hsp90b1 PE=1 SV=2										1	8	3	1	2	5	12	9
Engulfment and cell motility 2, ced-12 homolog (C. elegans), isoform CRA_c OS=Rattus norvegicus GN=Elmo2 PE=4 SV=1	tr|G3V8H2|G3V8H2_RAT (+1)	3	0	0	2	2	0	2	2
Epidermal Langerhans cell protein LCP1 OS=Rattus norvegicus GN=Tox4 PE=2 SV=1										6	1	0	0	0	2	3	0
ERC protein 2 OS=Rattus norvegicus GN=Erc2 PE=1 SV=1	sp|Q8K3M6|ERC2_RAT	45	66	19	53	68	43	43	58	56	64	21	31	67	36	34	55
Erythrocyte protein band 4.1-like 3, isoform CRA_d OS=Rattus norvegicus GN=Epb41l3 PE=2 SV=1	tr|Q9JMB3|Q9JMB3_RAT	10	9	10	15	11	10	19	32
Eukaryotic translation initiation factor 4A1 OS=Rattus norvegicus GN=Eif4a1 PE=2 SV=1	tr|Q6P3V8|Q6P3V8_RAT	0	0	2	3	1	1	1	0
Excitatory amino acid transporter 1 OS=Rattus norvegicus GN=Slc1a3 PE=1 SV=2	sp|P24942|EAA1_RAT	10	10	1	6	7	4	9	6	6	7	8	5	9	8	3	6
Excitatory amino acid transporter 2 OS=Rattus norvegicus GN=Slc1a2 PE=1 SV=2	sp|P31596|EAA2_RAT	9	5	0	2	8	2	4	4	31	28	12	10	25	24	24	19
Exocyst complex component 2 OS=Rattus norvegicus GN=Exoc2 PE=1 SV=1	sp|O54921|EXOC2_RAT	2	1	0	0	2	0	2	1
Exocyst complex component 4 OS=Rattus norvegicus GN=Exoc4 PE=2 SV=1	sp|Q62824|EXOC4_RAT	0	1	0	2	1	0	2	2
Exocyst complex component 8 OS=Rattus norvegicus GN=Exoc8 PE=1 SV=1	sp|O54924|EXOC8_RAT	1	1	0	1	2	0	1	1
Ezrin OS=Rattus norvegicus GN=Ezr PE=1 SV=3	sp|P31977|EZRI_RAT	0	2	1	1	2	0	1	1
F-actin-capping protein subunit alpha-1 OS=Rattus norvegicus GN=Capza1 PE=1 SV=1	sp|B2GUZ5|CAZA1_RAT	5	7	2	4	8	4	0	3
F-actin-capping protein subunit alpha-2 OS=Rattus norvegicus GN=Capza2 PE=1 SV=1	sp|Q3T1K5|CAZA2_RAT	10	14	6	9	16	12	7	10	0	0	0	0	0	0	2	1
F-actin-capping protein subunit beta OS=Rattus norvegicus GN=Capzb PE=1 SV=1	sp|Q5XI32|CAPZB_RAT	8	4	9	17	11	13	15	7
F-box only protein 2 OS=Rattus norvegicus GN=Fbxo2 PE=4 SV=1	tr|G3V774|G3V774_RAT	1	2	1	1	1	2	2	1
Fascin OS=Rattus norvegicus GN=Fscn1 PE=1 SV=2	sp|P85845|FSCN1_RAT	0	0	0	0	12	0	0	1
FERM domain-containing 4A OS=Rattus norvegicus GN=Frmd4a PE=4 SV=1	tr|D3ZU85|D3ZU85_RAT	0	1	0	1	0	0	0	3
Fibrinogen beta chain OS=Rattus norvegicus GN=Fgb PE=1 SV=4	sp|P14480|FIBB_RAT	0	3	7	4	7	5	3	1	2	3	2	0	11	1	1	7
Fibrinogen gamma chain OS=Rattus norvegicus GN=Fgg PE=1 SV=3	sp|P02680|FIBG_RAT	2	20	7	6	20	12	9	1	7	12	11	1	26	3	12	18
Fibronectin OS=Rattus norvegicus GN=Fn1 PE=1 SV=2	sp|P04937|FINC_RAT	3	4	3	8	5	7	2	8
Filamin alpha OS=Rattus norvegicus GN=Flna PE=2 SV=1	tr|C0JPT7|C0JPT7_RAT	0	0	2	5	0	0	3	0
Flightless I homolog (Drosophila) OS=Rattus norvegicus GN=Flii PE=2 SV=1	tr|Q5RKI5|Q5RKI5_RAT	6	8	4	5	12	5	3	4
Flotillin-1 OS=Rattus norvegicus GN=Flot1 PE=2 SV=2	sp|Q9Z1E1|FLOT1_RAT	2	1	1	1	2	2	2	1
Fructose-bisphosphate aldolase OS=Rattus norvegicus GN=Aldoa PE=3 SV=1	tr|G3V900|G3V900_RAT	2	4	1	2	2	1	0	2
Fructose-bisphosphate aldolase A OS=Rattus norvegicus GN=Aldoa PE=1 SV=2										1	4	5	1	4	4	13	10
Fructose-bisphosphate aldolase C OS=Rattus norvegicus GN=Aldoc PE=1 SV=3										0	0	2	0	0	1	2	1
Gamma-aminobutyric acid receptor subunit alpha-1 OS=Rattus norvegicus GN=Gabra1 PE=1 SV=1										2	2	0	0	1	2	1	1
Gamma-aminobutyric acid type B receptor subunit 2 OS=Rattus norvegicus GN=Gabbr2 PE=1 SV=2										2	0	0	0	0	0	0	0
Gamma-enolase OS=Rattus norvegicus GN=Eno2 PE=1 SV=2	sp|P07323|ENOG_RAT	2	5	0	0	3	2	1	0	0	6	6	1	6	4	6	3
Gap junction alpha-1 protein OS=Rattus norvegicus GN=Gja1 PE=1 SV=2	sp|P08050|CXA1_RAT	13	13	20	19	11	19	22	19
Gelsolin OS=Rattus norvegicus GN=Gsn PE=1 SV=1	sp|Q68FP1|GELS_RAT	30	35	20	46	51	22	43	53	5	8	1	1	10	0	5	5
General vesicular transport factor p115 OS=Rattus norvegicus GN=Uso1 PE=1 SV=1	sp|P41542|USO1_RAT	0	0	1	3	0	0	1	0
Gephyrin OS=Rattus norvegicus GN=Gphn PE=1 SV=3										2	1	0	0	0	0	0	1
Glial fibrillary acidic protein OS=Rattus norvegicus GN=Gfap PE=1 SV=2	sp|P47819|GFAP_RAT	455	314	370	508	343	431	507	407	10	11	11	3	15	8	5	7
Glutamate [NMDA] receptor subunit epsilon-1 OS=Rattus norvegicus GN=Grin2a PE=1 SV=2	sp|Q00959|NMDE1_RAT	23	36	10	18	32	21	19	24	38	30	21	14	39	31	17	17
Glutamate [NMDA] receptor subunit epsilon-4 OS=Rattus norvegicus GN=Grin2d PE=1 SV=2	sp|Q62645|NMDE4_RAT	2	0	1	0	0	0	0	0
Glutamate [NMDA] receptor subunit zeta-1 OS=Rattus norvegicus GN=Grin1 PE=1 SV=1	sp|P35439|NMDZ1_RAT	89	81	24	74	102	76	78	83	119	134	51	54	119	142	82	85
Glutamate receptor, ionotropic, N-methyl D-aspartate 2B, isoform CRA_a OS=Rattus norvegicus GN=Grin2b PE=4 SV=1	tr|G3V746|G3V746_RAT	100	137	63	75	115	94	73	90	168	163	118	81	179	154	96	79
Glutamate dehydrogenase 1, mitochondrial OS=Rattus norvegicus GN=Glud1 PE=1 SV=2										0	3	4	0	4	6	9	4
Glutamate receptor 1 OS=Rattus norvegicus GN=Gria1 PE=1 SV=2	sp|P19490|GRIA1_RAT	4	0	0	5	0	0	1	2	4	8	0	0	3	3	7	4
Glutamine synthetase OS=Rattus norvegicus GN=Glul PE=1 SV=3	sp|P09606|GLNA_RAT	0	1	2	4	0	2	3	1	0	2	3	2	4	3	3	4
Glyceraldehyde-3-phosphate dehydrogenase OS=Rattus norvegicus GN=Gapdh PE=1 SV=3	sp|P04797|G3P_RAT	27	18	20	19	18	23	21	14	21	16	20	9	9	8	19	18
Glycogen phosphorylase, brain form (Fragment) OS=Rattus norvegicus GN=Pygb PE=1 SV=3										3	7	0	0	4	3	6	8
Glypican-1 OS=Rattus norvegicus GN=Gpc1 PE=1 SV=1	sp|P35053|GPC1_RAT	1	2	2	1	2	1	1	3
GTP-binding protein 1 OS=Rattus norvegicus GN=Gtpbp1 PE=1 SV=1	sp|D2XV59|GTPB1_RAT	0	0	0	2	0	0	2	0
Guanine nucleotide-binding protein G(i) subunit alpha-1 OS=Rattus norvegicus GN=Gnai1 PE=1 SV=3	sp|P10824|GNAI1_RAT	4	7	0	5	7	8	6	4
Guanine nucleotide-binding protein G(i) subunit alpha-2 OS=Rattus norvegicus GN=Gnai2 PE=1 SV=3	sp|P04897|GNAI2_RAT	3	3	6	6	4	6	7	7	4	5	6	0	0	4	4	4
Guanine nucleotide-binding protein G(I)/G(S)/G(T) subunit beta-1 OS=Rattus norvegicus GN=Gnb1 PE=1 SV=4	sp|P54311|GBB1_RAT	2	2	0	1	2	6	1	1	3	4	8	1	0	0	5	1
Guanine nucleotide-binding protein G(o) subunit alpha OS=Rattus norvegicus GN=Gnao1 PE=1 SV=2	sp|P59215|GNAO_RAT	26	19	18	20	17	23	21	21	12	14	14	5	10	14	12	11
Guanine nucleotide-binding protein G(q) subunit alpha OS=Rattus norvegicus GN=Gnaq PE=1 SV=2										0	0	0	0	1	1	1	2
H/ACA ribonucleoprotein complex subunit 4 OS=Rattus norvegicus GN=Dkc1 PE=1 SV=4	sp|P40615|DKC1_RAT	0	1	4	0	1	3	2	1
Heat shock 70 kDa protein 4 OS=Rattus norvegicus GN=Hspa4 PE=1 SV=1	sp|O88600|HSP74_RAT	4	0	0	4	0	0	6	5	0	2	0	0	1	0	1	3
Heat shock 70kDa protein 12A (Predicted), isoform CRA_a OS=Rattus norvegicus GN=Hspa12a PE=4 SV=1	tr|D3ZC55|D3ZC55_RAT	22	22	8	23	17	8	16	25	0	0	2	2	0	0	2	0
Heat shock 70kDa protein 4-like (Predicted), isoform CRA_b OS=Rattus norvegicus GN=Hspa4l PE=2 SV=1										0	1	0	0	0	0	3	0
Heat shock cognate 71 kDa protein OS=Rattus norvegicus GN=Hspa8 PE=1 SV=1	sp|P63018|HSP7C_RAT	32	54	3	11	25	4	7	13	6	9	4	21	13	6	3	3
Heat shock protein 105 kDa OS=Rattus norvegicus GN=Hsph1 PE=1 SV=1	sp|Q66HA8|HS105_RAT	2	2	0	3	3	0	2	3	1	1	0	0	0	0	1	2
Heat shock protein HSP 90-alpha OS=Rattus norvegicus GN=Hsp90aa1 PE=1 SV=3	sp|P82995|HS90A_RAT	13	10	8	11	12	11	13	11	9	15	6	6	10	15	27	23
Heat shock protein HSP 90-beta OS=Rattus norvegicus GN=Hsp90ab1 PE=1 SV=4	sp|P34058|HS90B_RAT	14	12	7	13	13	11	10	9	10	15	7	4	10	15	26	22
Heterochromatin protein 1-binding protein 3 OS=Rattus norvegicus GN=Hp1bp3 PE=2 SV=1	sp|Q6P747|HP1B3_RAT	18	20	14	14	31	18	10	21
Heterogeneous nuclear ribonucleoprotein A1 OS=Rattus norvegicus GN=Hnrnpa1 PE=1 SV=3	sp|P04256|ROA1_RAT	1	4	4	2	4	2	2	4
Heterogeneous nuclear ribonucleoprotein C, isoform CRA_a OS=Rattus norvegicus GN=Hnrpc PE=4 SV=1	tr|G3V9R8|G3V9R8_RAT	7	9	2	3	7	8	4	4
Heterogeneous nuclear ribonucleoprotein D0 OS=Rattus norvegicus GN=Hnrnpd PE=1 SV=1	sp|Q9JJ54|HNRPD_RAT	2	6	3	2	4	5	3	2
Heterogeneous nuclear ribonucleoprotein H1, isoform CRA_b OS=Rattus norvegicus GN=Hnrph1 PE=4 SV=1	tr|G3V9Q3|G3V9Q3_RAT	7	15	9	8	10	11	10	7
Heterogeneous nuclear ribonucleoprotein H3 (2H9) (Predicted), isoform CRA_c OS=Rattus norvegicus GN=Hnrnph3 PE=4 SV=1	tr|D4ABK7|D4ABK7_RAT	0	2	2	3	1	5	4	2
Heterogeneous nuclear ribonucleoprotein K OS=Rattus norvegicus GN=Hnrnpk PE=1 SV=1	sp|P61980|HNRPK_RAT	0	1	0	0	1	2	1	0
Heterogeneous nuclear ribonucleoprotein R OS=Rattus norvegicus GN=Hnrnpr PE=2 SV=1	tr|Q566E4|Q566E4_RAT	5	3	5	10	6	5	9	13
Heterogeneous nuclear ribonucleoprotein U OS=Rattus norvegicus GN=Hnrnpu PE=2 SV=1	tr|Q6IMY8|Q6IMY8_RAT	36	43	37	43	50	42	36	49	5	4	3	0	4	4	5	4
Hexokinase-1 OS=Rattus norvegicus GN=Hk1 PE=1 SV=4	sp|P05708|HXK1_RAT	9	6	0	13	8	6	13	17	9	18	4	6	11	16	15	17
Histone H1.0 OS=Rattus norvegicus GN=H1f0 PE=2 SV=2	sp|P43278|H10_RAT	2	2	4	5	3	3	5	1
Histone H1.2 OS=Rattus norvegicus GN=Hist1h1c PE=1 SV=3	sp|P15865|H12_RAT	28	26	50	32	25	30	33	37
Histone H2A OS=Rattus norvegicus GN=H2afy2 PE=2 SV=1	tr|B1WC28|B1WC28_RAT	3	10	5	4	5	6	5	6
Histidine-rich glycoprotein OS=Rattus norvegicus GN=Hrg PE=2 SV=1										0	0	2	1	0	0	3	2
Homer protein homolog 1 OS=Rattus norvegicus GN=Homer1 PE=1 SV=2	sp|Q9Z214|HOME1_RAT	28	13	7	10	23	34	16	5
Homer protein homolog 2 OS=Rattus norvegicus GN=Homer2 PE=1 SV=1	sp|O88801|HOME2_RAT	1	0	0	0	0	5	0	0
Hyaluronan and proteoglycan link protein 1 OS=Rattus norvegicus GN=Hapln1 PE=1 SV=2	sp|P03994|HPLN1_RAT	0	5	3	0	4	4	4	5
Hyaluronan and proteoglycan link protein 4 (Predicted) OS=Rattus norvegicus GN=Hapln4 PE=4 SV=1	tr|D3Z9H2|D3Z9H2_RAT	1	1	2	0	0	2	1	3	0	0	1	0	2	0	0	0
Ig gamma-2A chain C region OS=Rattus norvegicus GN=Igg-2a PE=1 SV=1	sp|P20760|IGG2A_RAT	0	1	2	1	0	1	3	1
Ilf2 protein OS=Rattus norvegicus GN=Ilf2 PE=2 SV=1	tr|B2RZC6|B2RZC6_RAT	1	4	2	2	2	8	3	1
Integrin beta-1 OS=Rattus norvegicus GN=Itgb1 PE=2 SV=1	sp|P49134|ITB1_RAT	0	0	0	2	0	0	1	1
Interleukin enhancer-binding factor 3 OS=Rattus norvegicus GN=Ilf3 PE=1 SV=2	sp|Q9JIL3|ILF3_RAT	3	4	1	2	5	2	6	7
Internexin, alpha OS=Rattus norvegicus GN=Ina PE=3 SV=1	tr|G3V8Q2|G3V8Q2_RAT	184	194	201	280	237	197	193	265	5	5	3	0	10	6	0	0
IQ motif and SEC7 domain-containing protein 3 OS=Rattus norvegicus GN=Iqsec3 PE=1 SV=1	sp|Q76M68|IQEC3_RAT	11	8	4	12	8	6	8	22
Isocitrate dehydrogenase [NAD] subunit alpha, mitochondrial OS=Rattus norvegicus GN=Idh3a PE=1 SV=1	sp|Q99NA5|IDH3A_RAT	1	1	1	3	1	2	2	0	1	2	2	0	4	3	5	1
Isocitrate dehydrogenase [NAD] subunit beta, mitochondrial OS=Rattus norvegicus GN=Idh3B PE=1 SV=1	sp|Q68FX0|IDH3B_RAT	1	1	1	1	2	2	2	0
Junction plakoglobin OS=Rattus norvegicus GN=Jup PE=1 SV=1	sp|Q6P0K8|PLAK_RAT	3	5	2	6	4	4	5	4	4	1	0	17	0	0	2	12
Kalirin OS=Rattus norvegicus GN=Kalrn PE=1 SV=3	sp|P97924|KALRN_RAT	4	3	1	3	1	1	0	0	1	5	0	0	8	1	0	1
Keratin, type I cytoskeletal 18 OS=Rattus norvegicus GN=Krt18 PE=1 SV=3	sp|Q5BJY9|K1C18_RAT	0	5	14	11	13	3	17	12
Keratin, type II cytoskeletal 1 OS=Rattus norvegicus GN=Krt1 PE=2 SV=1	sp|Q6IMF3|K2C1_RAT	33	29	8	32	37	29	26	9	177	123	93	117	78	83	66	82
Keratin, type II cytoskeletal 8 OS=Rattus norvegicus GN=Krt8 PE=1 SV=3	sp|Q10758|K2C8_RAT	8	18	12	16	25	12	27	12
Kinesin family member 5C (Predicted) OS=Rattus norvegicus GN=Kif5c PE=3 SV=1	tr|G3V6L4|G3V6L4_RAT	0	0	0	4	3	0	3	6
Kinesin-1 heavy chain OS=Rattus norvegicus GN=Kif5b PE=2 SV=1	sp|Q2PQA9|KINH_RAT	1	1	0	3	2	0	2	2
L-lactate dehydrogenase A chain OS=Rattus norvegicus GN=Ldha PE=1 SV=1	sp|P04642|LDHA_RAT	1	3	2	2	1	3	3	1	0	1	2	0	0	0	4	0
L-lactate dehydrogenase B chain OS=Rattus norvegicus GN=Ldhb PE=1 SV=2										0	1	2	0	0	0	8	1
Lamin A, isoform CRA_b OS=Rattus norvegicus GN=Lmna PE=3 SV=1	tr|G3V8L3|G3V8L3_RAT	0	2	5	2	7	3	1	1
Laminin subunit beta-2 OS=Rattus norvegicus GN=Lamb2 PE=2 SV=1	sp|P15800|LAMB2_RAT	74	95	70	82	95	87	60	94
Laminin, alpha 1 OS=Rattus norvegicus GN=Lama1 PE=2 SV=1	tr|D4A409|D4A409_RAT	14	21	15	22	18	21	10	18
Latrophilin-1 OS=Rattus norvegicus GN=Lphn1 PE=1 SV=1	sp|O88917|LPHN1_RAT	3	1	2	2	0	1	3	2	2	1	0	1	2	1	2	1
Leucine-rich glioma-inactivated protein 1 OS=Rattus norvegicus GN=Lgi1 PE=1 SV=1	sp|Q8K4Y5|LGI1_RAT	1	3	1	2	5	2	2	1	0	1	1	0	4	1	2	2
Leucine-rich repeat-containing protein 7 OS=Rattus norvegicus GN=Lrrc7 PE=1 SV=1										1	3	0	0	5	1	1	0
Leucine-rich repeat (in FLII)-interacting protein 2 OS=Rattus norvegicus GN=Lrrfip2 PE=4 SV=1	tr|D3ZT35|D3ZT35_RAT	1	0	2	2	1	1	2	2
Leucine-rich repeat-containing 7 (Fragment) OS=Rattus norvegicus GN=Lrrc7 PE=4 SV=1	tr|F1LS33|F1LS33_RAT	17	11	3	11	4	8	4	19
Limbic system-associated membrane protein OS=Rattus norvegicus GN=Lsamp PE=1 SV=1	sp|Q62813|LSAMP_RAT	4	5	1	2	4	5	2	3	1	1	1	0	1	2	0	0
Lipocalin 7, isoform CRA_a OS=Rattus norvegicus GN=Tinagl1 PE=2 SV=1	tr|Q4V8N0|Q4V8N0_RAT	0	0	9	12	0	11	12	6
Long-chain fatty acid transport protein 1 OS=Rattus norvegicus GN=Slc27a1 PE=2 SV=1										1	2	0	0	6	1	0	0
Long-chain-fatty-acid--CoA ligase ACSBG1 OS=Rattus norvegicus GN=Acsbg1 PE=1 SV=1										0	0	0	0	0	0	2	0
LOC681849 protein (Fragment) OS=Rattus norvegicus GN=LOC681849 PE=2 SV=1	tr|Q569A0|Q569A0_RAT	5	4	1	1	5	14	10	4
Malate dehydrogenase, mitochondrial OS=Rattus norvegicus GN=Mdh2 PE=1 SV=2	sp|P04636|MDHM_RAT	0	0	1	0	3	1	1	1
Major vault protein OS=Rattus norvegicus GN=Mvp PE=1 SV=4										0	0	2	0	0	0	0	0
Malate dehydrogenase, cytoplasmic OS=Rattus norvegicus GN=Mdh1 PE=1 SV=3										0	1	3	1	0	0	8	3
Malate dehydrogenase, mitochondrial OS=Rattus norvegicus GN=Mdh2 PE=1 SV=2										1	8	13	2	0	0	24	5
MAP/microtubule affinity-regulating kinase 3 OS=Rattus norvegicus GN=Mark3 PE=2 SV=1	sp|Q8VHF0|MARK3_RAT	3	0	1	5	3	0	4	6	3	0	0	0	0	0	0	0
Matrin-3 OS=Rattus norvegicus GN=Matr3 PE=1 SV=2	sp|P43244|MATR3_RAT	6	5	4	5	7	4	7	23	3	0	0	0	2	1	2	0
Metabotropic glutamate receptor 3 OS=Rattus norvegicus GN=Grm3 PE=1 SV=1										0	1	0	0	0	2	0	0
Methyl-CpG-binding protein 2 OS=Rattus norvegicus GN=Mecp2 PE=1 SV=1	sp|Q00566|MECP2_RAT	21	16	24	21	22	31	30	22
Microtubule-associated protein 1A OS=Rattus norvegicus GN=Map1a PE=1 SV=1										2	3	0	0	0	6	11	2
Microtubule-associated protein 1S OS=Rattus norvegicus GN=Map1s PE=1 SV=1	sp|P0C5W1|MAP1S_RAT	0	2	0	1	1	0	0	1
Microtubule-associated protein 6 OS=Rattus norvegicus GN=Map6 PE=1 SV=1	sp|Q63560|MAP6_RAT	23	19	28	33	26	19	36	39	1	0	1	0	0	2	10	5
Microtubule-associated protein OS=Rattus norvegicus GN=Map2 PE=4 SV=1	tr|D3ZW41|D3ZW41_RAT (+1)	47	20	36	37	35	39	49	56	25	15	29	11	19	25	34	24
Microtubule-associated protein OS=Rattus norvegicus GN=Map4 PE=4 SV=1	tr|D3ZHY7|D3ZHY7_RAT	43	29	44	34	32	31	46	38	9	6	8	3	11	7	10	7
Microtubule-associated protein OS=Rattus norvegicus GN=Map4 PE=4 SV=1	tr|D3ZHX7|D3ZHX7_RAT	31	29	48	31	38	34	43	28
Microtubule-associated protein RP/EB family member 2 OS=Rattus norvegicus GN=Mapre2 PE=2 SV=1	sp|Q3B8Q0|MARE2_RAT	2	2	0	0	0	0	0	0
Microtubule-associated serine/threonine kinase 3 OS=Rattus norvegicus GN=Mast3 PE=4 SV=1	tr|D3ZL30|D3ZL30_RAT	2	0	1	0	0	0	1	1
Mitochondrial Rho GTPase OS=Rattus norvegicus GN=Rhot1 PE=3 SV=1	tr|D3ZIJ3|D3ZIJ3_RAT	1	0	1	2	1	0	1	0
Mthfd1l protein OS=Rattus norvegicus GN=Mthfd1l PE=2 SV=1	tr|B2GUZ3|B2GUZ3_RAT	0	0	0	2	0	0	2	1	2	1	0	0	2	0	0	0
MYC-binding protein 2 OS=Rattus norvegicus GN=Mycbp2 PE=4 SV=1										0	0	0	0	2	0	0	0
Myelin basic protein S OS=Rattus norvegicus GN=Mbp PE=1 SV=3	sp|P02688|MBP_RAT	20	24	27	23	28	21	21	13	22	20	21	56	26	15	19	19
Myelin proteolipid protein OS=Rattus norvegicus GN=Plp1 PE=1 SV=2	sp|P60203|MYPR_RAT	9	9	6	9	9	7	9	6	44	19	14	17	19	18	24	28
Myelin-associated glycoprotein, isoform CRA_a OS=Rattus norvegicus GN=Mag PE=4 SV=1	tr|G3V9B3|G3V9B3_RAT	2	2	1	2	2	1	3	4	0	6	0	0	1	0	3	2
Myeloid leukemia factor 2 (Predicted), isoform CRA_a OS=Rattus norvegicus GN=Mlf2 PE=4 SV=1	tr|D3ZPN3|D3ZPN3_RAT	1	0	2	2	1	0	1	1
Myosin-10 OS=Rattus norvegicus GN=Myh10 PE=1 SV=1										3	7	8	3	9	7	5	4
Myosin-4 OS=Rattus norvegicus GN=Myh4 PE=2 SV=1	sp|Q29RW1|MYH4_RAT	0	4	0	3	3	1	0	0
Myosin-9 OS=Rattus norvegicus GN=Myh9 PE=1 SV=3	sp|Q62812|MYH9_RAT	0	199	0	0	236	141	141	201
Myosin, heavy polypeptide 10, non-muscle, isoform CRA_b OS=Rattus norvegicus GN=Myh10 PE=4 SV=1	tr|G3V9Y1|G3V9Y1_RAT	223	337	196	295	372	225	274	357
Myosin, heavy polypeptide 9, non-muscle OS=Rattus norvegicus GN=Myh9 PE=4 SV=1	tr|G3V6P7|G3V6P7_RAT	133	214	125	190	252	151	162	216	0	0	0	1	5	1	0	0
NAD-dependent deacetylase sirtuin-2 OS=Rattus norvegicus GN=Sirt2 PE=1 SV=1										0	2	1	0	0	0	4	3
NADH dehydrogenase [ubiquinone] 1 alpha subcomplex subunit 9, mitochondrial OS=Rattus norvegicus GN=Ndufa9 PE=1 SV=2	sp|Q5BK63|NDUA9_RAT	3	3	0	0	4	1	0	0
NADH-ubiquinone oxidoreductase 75 kDa subunit, mitochondrial OS=Rattus norvegicus GN=Ndufs1 PE=1 SV=1	sp|Q66HF1|NDUS1_RAT	9	10	0	8	6	6	7	8	0	0	3	1	0	0	8	0
Nck-associated protein 1 OS=Rattus norvegicus GN=Nckap1 PE=2 SV=1	sp|P55161|NCKP1_RAT	5	2	1	3	3	2	4	7	0	1	0	0	3	1	2	0
Neurabin-1 OS=Rattus norvegicus GN=Ppp1r9a PE=1 SV=1	sp|O35867|NEB1_RAT	5	0	3	5	2	6	5	9
Neurabin-2 OS=Rattus norvegicus GN=Ppp1r9b PE=1 SV=1	sp|O35274|NEB2_RAT	27	8	11	17	10	11	19	16
Neural cell adhesion molecule 1 OS=Rattus norvegicus GN=Ncam1 PE=1 SV=1	sp|P13596|NCAM1_RAT	7	3	0	6	4	4	10	24
Neural precursor cell-expressed, developmentally down-regulated 4-like OS=Rattus norvegicus GN=Nedd4l PE=4 SV=1	tr|F1LRN8|F1LRN8_RAT (+1)	4	0	0	2	2	1	3	1
Neurocan core protein OS=Rattus norvegicus GN=Ncan PE=1 SV=1	sp|P55067|NCAN_RAT	1	4	3	2	4	2	1	6	1	2	2	1	1	2	3	1
Neurochondrin OS=Rattus norvegicus GN=Ncdn PE=1 SV=2	sp|O35095|NCDN_RAT	6	3	0	6	3	1	8	9
Neurofascin, isoform CRA_d OS=Rattus norvegicus GN=Nfasc PE=4 SV=1	tr|D3ZW56|D3ZW56_RAT	0	8	4	1	7	8	1	8	0	3	0	0	1	3	4	0
Neurofilament 3, medium OS=Rattus norvegicus GN=Nefm PE=3 SV=1	tr|G3V7S2|G3V7S2_RAT	372	348	258	331	350	256	304	407
Neurofilament light polypeptide OS=Rattus norvegicus GN=Nefl PE=1 SV=3	sp|P19527|NFL_RAT	130	138	93	164	152	112	153	166	2	6	1	0	9	3	0	0
Neurofilament medium polypeptide OS=Rattus norvegicus GN=Nefm PE=1 SV=4										1	3	1	0	3	4	1	0
Neuroligin-1 OS=Rattus norvegicus GN=Nlgn1 PE=1 SV=1										0	3	0	0	0	0	0	2
Neuroligin-3 OS=Rattus norvegicus GN=Nlgn3 PE=1 SV=1										1	3	0	0	0	1	0	1
Neuromodulin OS=Rattus norvegicus GN=Gap43 PE=1 SV=1	sp|P07936|NEUM_RAT	2	1	0	1	3	1	0	0
Neuronal growth regulator 1 OS=Rattus norvegicus GN=Negr1 PE=1 SV=1	sp|Q9Z0J8|NEGR1_RAT	1	3	3	1	2	2	2	3
Nidogen-2 OS=Rattus norvegicus GN=Nid2 PE=2 SV=1	sp|B5DFC9|NID2_RAT	27	28	14	32	37	31	35	38
NT-3 growth factor receptor OS=Rattus norvegicus GN=Ntrk3 PE=1 SV=2	sp|Q03351|NTRK3_RAT	1	0	1	2	1	1	2	1
Nucleolar and coiled-body phosphoprotein 1 OS=Rattus norvegicus GN=Nolc1 PE=1 SV=1	sp|P41777|NOLC1_RAT	1	0	0	0	0	0	0	4
Nucleolar RNA helicase 2 OS=Rattus norvegicus GN=Ddx21 PE=2 SV=1	sp|Q3B8Q1|DDX21_RAT	2	1	1	2	3	1	2	3
Nucleolin OS=Rattus norvegicus GN=Ncl PE=1 SV=3	sp|P13383|NUCL_RAT	14	14	7	16	15	7	14	18	2	2	0	0	1	0	0	1
O-linked N-acetylglucosamine (GlcNAc) transferase (UDP-N-acetylglucosamine:polypeptide-N-acetylglucosaminyl transferase), isoform CRA_a OS=Rattus norvegicus GN=Ogt PE=4 SV=1	tr|G3V6F4|G3V6F4_RAT	0	0	0	1	0	0	5	0
Oligodendrocyte myelin glycoprotein OS=Rattus norvegicus GN=Omg PE=2 SV=1	tr|Q7TQ25|Q7TQ25_RAT	5	7	5	4	8	3	7	17
Opioid-binding protein/cell adhesion molecule OS=Rattus norvegicus GN=Opcml PE=1 SV=2	sp|P32736|OPCM_RAT	2	4	3	1	5	4	3	4
PC4 and SFRS1-interacting protein OS=Rattus norvegicus GN=Psip1 PE=2 SV=1	sp|Q812D1|PSIP1_RAT	7	6	12	7	9	9	7	8
Peripherin OS=Rattus norvegicus GN=Prph PE=1 SV=1	sp|P21807|PERI_RAT	5	4	9	9	8	5	10	10
Peroxisomal multifunctional enzyme type 2 OS=Rattus norvegicus GN=Hsd17b4 PE=1 SV=3										0	0	0	0	0	0	2	0
Peroxisomal targeting signal 1 receptor OS=Rattus norvegicus GN=Pex5 PE=1 SV=2	sp|Q2M2R8|PEX5_RAT	2	0	1	0	1	1	1	4
Phosphatidylinositol 3-kinase regulatory subunit beta OS=Rattus norvegicus GN=Pik3r2 PE=2 SV=1	sp|Q63788|P85B_RAT	0	0	0	1	0	0	2	0
Phosphodiesterase 4B, cAMP specific, isoform CRA_b OS=Rattus norvegicus GN=Pde4b PE=3 SV=1	tr|D3ZLB2|D3ZLB2_RAT	4	4	3	4	4	2	5	7
Phosphoglycerate kinase 1 OS=Rattus norvegicus GN=Pgk1 PE=1 SV=2	sp|P16617|PGK1_RAT	0	2	0	0	0	0	0	0	0	0	2	0	1	1	3	2
Phosphorylase OS=Rattus norvegicus GN=Pygb PE=3 SV=1	tr|G3V6Y6|G3V6Y6_RAT	7	4	0	11	10	2	10	11
Phosphorylase OS=Rattus norvegicus GN=Pygm PE=3 SV=1	tr|G3V8V3|G3V8V3_RAT	3	2	0	6	4	0	6	8
Plasma membrane calcium-transporting ATPase 1 OS=Rattus norvegicus GN=Atp2b1 PE=2 SV=2										16	20	9	4	14	23	23	22
Plasma membrane calcium-transporting ATPase 2 OS=Rattus norvegicus GN=Atp2b2 PE=2 SV=2										16	18	10	4	16	15	16	20
Plasma membrane calcium-transporting ATPase 3 OS=Rattus norvegicus GN=Atp2b3 PE=2 SV=2	sp|Q64568|AT2B3_RAT	0	0	1	0	0	0	0	3	8	10	6	3	8	11	15	17
Plasma membrane calcium-transporting ATPase 4 OS=Rattus norvegicus GN=Atp2b4 PE=2 SV=1										0	0	0	0	3	6	10	11
Pleckstrin and Sec7 domain-containing 3 OS=Rattus norvegicus GN=Psd3 PE=4 SV=1	tr|D4A9C3|D4A9C3_RAT	8	12	12	7	8	7	10	9
Plectin 6 OS=Rattus norvegicus GN=Plec PE=2 SV=1										0	1	0	0	6	2	0	1
Poly [ADP-ribose] polymerase 1 OS=Rattus norvegicus GN=Parp1 PE=1 SV=4	sp|P27008|PARP1_RAT	6	8	6	12	13	9	12	10
Poly(rC)-binding protein 1 OS=Rattus norvegicus GN=Pcbp1 PE=4 SV=1	tr|D3ZS68|D3ZS68_RAT	1	0	1	4	0	1	1	0
Potassium channel tetramerisation domain-containing 3 OS=Rattus norvegicus GN=Kctd3 PE=4 SV=1										28	21	10	5	23	17	26	32
Potassium voltage-gated channel subfamily KQT member 2 OS=Rattus norvegicus GN=Kcnq2 PE=2 SV=1	sp|O88943|KCNQ2_RAT	1	1	1	0	2	1	1	1
Prohibitin-2 OS=Rattus norvegicus GN=Phb2 PE=1 SV=1	sp|Q5XIH7|PHB2_RAT	1	2	1	4	5	3	2	1
Proline-rich transmembrane protein 1 OS=Rattus norvegicus GN=Prrt1 PE=2 SV=2										25	18	11	7	9	7	12	11
Proteasome (Prosome, macropain) 26S subunit, non-ATPase, 1, isoform CRA_a OS=Rattus norvegicus GN=Psmd1 PE=4 SV=1	tr|G3V8B6|G3V8B6_RAT	1	0	0	0	1	0	2	1
Protein kinase C alpha type OS=Rattus norvegicus GN=Prkca PE=1 SV=3	sp|P05696|KPCA_RAT	35	32	13	38	41	23	36	40
Protein kinase C beta type OS=Rattus norvegicus GN=Prkcb PE=1 SV=3	sp|P68403|KPCB_RAT	53	50	28	55	62	30	40	54
Protein kinase C epsilon type OS=Rattus norvegicus GN=Prkce PE=1 SV=1	sp|P09216|KPCE_RAT	2	0	0	0	0	0	0	1
Protein kinase C gamma type OS=Rattus norvegicus GN=Prkcg PE=1 SV=1	sp|P63319|KPCG_RAT	61	56	32	69	75	52	64	82	1	1	4	3	1	0	7	1
Protein piccolo OS=Rattus norvegicus GN=Pclo PE=1 SV=1	sp|Q9JKS6|PCLO_RAT	16	19	17	22	24	19	15	29	8	21	6	4	26	15	10	8
Protein Red OS=Rattus norvegicus GN=Ik PE=1 SV=1	sp|Q66HG8|RED_RAT	1	1	1	1	2	0	1	1
Protein unc-13 homolog A OS=Rattus norvegicus GN=Unc13a PE=1 SV=1										2	1	0	0	1	2	1	0
Protein-tyrosine kinase 2-beta OS=Rattus norvegicus GN=Ptk2b PE=1 SV=1	sp|P70600|FAK2_RAT	4	1	0	6	2	1	11	3
Purine-rich element-binding protein A OS=Rattus norvegicus GN=Pura PE=4 SV=1	tr|F1LPS8|F1LPS8_RAT	3	4	6	7	3	4	9	6	10	9	9	4	11	9	8	7
Purine-rich element-binding protein B OS=Rattus norvegicus GN=Purb PE=4 SV=1	tr|F1LSL1|F1LSL1_RAT	0	1	2	4	0	0	4	4
Pyruvate carboxylase, mitochondrial OS=Rattus norvegicus GN=Pc PE=1 SV=2	sp|P52873|PYC_RAT	0	0	0	0	0	0	0	2	1	1	0	0	3	0	3	1
Pyruvate dehydrogenase (Lipoamide) alpha 1 OS=Rattus norvegicus GN=LOC100365902 PE=2 SV=1										5	3	2	10	2	3	4	4
Pyruvate dehydrogenase E1 component subunit beta, mitochondrial OS=Rattus norvegicus GN=Pdhb PE=1 SV=2										2	0	1	5	0	0	3	0
Pyruvate kinase isozymes M1/M2 OS=Rattus norvegicus GN=Pkm2 PE=1 SV=3	sp|P11980|KPYM_RAT	3	6	3	1	5	1	0	1	0	8	6	0	3	4	14	9
Rab GDP dissociation inhibitor alpha OS=Rattus norvegicus GN=Gdi1 PE=1 SV=1										0	1	2	0	0	0	2	2
Rab GDP dissociation inhibitor beta OS=Rattus norvegicus GN=Gdi2 PE=1 SV=2	sp|P50399|GDIB_RAT	3	3	3	1	4	0	2	0
Rap guanine nucleotide exchange factor 2 OS=Rattus norvegicus GN=Rapgef2 PE=1 SV=2	sp|F1M386|RPGF2_RAT	2	10	7	12	10	5	10	18
Ras GTPase-activating protein SynGAP OS=Rattus norvegicus GN=Syngap1 PE=1 SV=2	sp|Q9QUH6|SYGP1_RAT	333	311	137	206	270	239	236	284	154	169	104	56	155	193	137	108
RAS guanyl-releasing protein 1 OS=Rattus norvegicus GN=Rasgrp1 PE=1 SV=1	sp|Q9R1K8|GRP1_RAT	1	0	0	4	0	0	3	3
Ras-specific guanine nucleotide-releasing factor 2 OS=Rattus norvegicus GN=Rasgrf2 PE=1 SV=1	sp|Q99JE4|RGRF2_RAT	2	0	0	1	0	0	1	3
RCG21039, isoform CRA_a OS=Rattus norvegicus GN=RGD1565705 PE=4 SV=1	tr|D3ZJ32|D3ZJ32_RAT	1	0	0	2	0	0	2	1
RCG21481, isoform CRA_b OS=Rattus norvegicus GN=Golga3 PE=4 SV=1										9	0	0	1	0	2	7	2
RCG23067 OS=Rattus norvegicus GN=Hist1h1b PE=3 SV=1	tr|D3ZBN0|D3ZBN0_RAT	9	7	21	9	2	8	18	15
RCG25274, isoform CRA_a OS=Rattus norvegicus GN=Bsn PE=4 SV=1	tr|G3V984|G3V984_RAT	15	3	11	12	7	17	19	25	14	20	5	3	33	32	14	5
RCG26113, isoform CRA_a OS=Rattus norvegicus GN=RGD1306717 PE=4 SV=1	tr|G3V752|G3V752_RAT	1	0	0	1	0	0	1	2
RCG28460 OS=Rattus norvegicus GN=Wdr47 PE=4 SV=1	tr|G3V9M3|G3V9M3_RAT	1	2	0	3	2	2	1	1
RCG30552 OS=Rattus norvegicus GN=Actn2 PE=4 SV=1	tr|D3ZCV0|D3ZCV0_RAT	81	71	40	105	133	57	126	126
RCG31495 OS=Rattus norvegicus GN=Map7d1 PE=4 SV=1	tr|D4A644|D4A644_RAT	4	1	4	3	2	1	4	4
RCG31562, isoform CRA_b OS=Rattus norvegicus GN=Tardbp PE=4 SV=1	tr|D3ZGP5|D3ZGP5_RAT	0	0	2	0	0	1	1	0
RCG31795 OS=Rattus norvegicus GN=Icam5 PE=4 SV=1										1	2	3	0	1	1	4	1
RCG32608 OS=Rattus norvegicus GN=Krt33b PE=2 SV=1										2	0	0	6	0	0	0	0
RCG34143 OS=Rattus norvegicus GN=RGD1560383 PE=3 SV=1	tr|D4AC62|D4AC62_RAT	3	3	4	5	1	4	5	5
RCG36779 OS=Rattus norvegicus GN=Arvcf PE=4 SV=1	tr|D4A6A7|D4A6A7_RAT	2	0	2	2	1	0	2	4
RCG45400 OS=Rattus norvegicus GN=Tubb4b PE=3 SV=1	tr|G3V7C6|G3V7C6_RAT	406	294	381	491	407	380	496	360	429	436	349	229	319	331	278	287
RCG47744, isoform CRA_c OS=Rattus norvegicus GN=Slc25a22 PE=3 SV=1	tr|D3ZRF5|D3ZRF5_RAT	19	9	10	11	10	10	14	7
RCG49803, isoform CRA_b OS=Rattus norvegicus GN=Dnaja3 PE=3 SV=1	tr|G3V9U3|G3V9U3_RAT	2	6	2	3	4	2	4	3	1	1	0	0	2	1	0	0
RCG52629 OS=Rattus norvegicus GN=Atp6v1a PE=3 SV=1	tr|D4A133|D4A133_RAT	9	10	1	3	8	0	1	2	0	0	10	11	0	0	0	0
RCG55994, isoform CRA_c OS=Rattus norvegicus GN=Cct7 PE=3 SV=1	tr|D4AC23|D4AC23_RAT	2	4	3	3	2	2	3	2
RCG56532, isoform CRA_a OS=Rattus norvegicus GN=LRRTM1 PE=4 SV=1	tr|D4A6D8|D4A6D8_RAT	4	2	0	3	3	2	1	2
RCG57798, isoform CRA_b OS=Rattus norvegicus GN=Psd PE=4 SV=1	tr|G3V8J5|G3V8J5_RAT	2	5	5	7	6	7	9	9
RCG58016 OS=Rattus norvegicus GN=C2cd2l PE=2 SV=1	tr|Q5U2P5|Q5U2P5_RAT	2	0	0	1	0	0	1	2	2	1	0	0	1	0	1	2
RCG59548 OS=Rattus norvegicus GN=Lrp1 PE=4 SV=1										3	5	1	0	5	3	2	1
Receptor-type tyrosine-protein phosphatase S OS=Rattus norvegicus GN=Ptprs PE=1 SV=2										0	1	1	0	0	0	0	2
Regulating synaptic membrane exocytosis protein 1 OS=Rattus norvegicus GN=Rims1 PE=1 SV=1	sp|Q9JIR4|RIMS1_RAT	7	6	10	8	8	9	7	15	0	5	0	0	12	2	0	1
Reticulon-4 OS=Rattus norvegicus GN=Rtn4 PE=1 SV=1	sp|Q9JK11|RTN4_RAT	1	1	1	1	1	1	2	2
Rho GTPase-activating protein 23 (Fragment) OS=Rattus norvegicus GN=Arhgap23 PE=4 SV=1	tr|F1M2D4|F1M2D4_RAT	3	1	7	8	1	3	9	6
Rho GTPase-activating protein 26 (Fragment) OS=Rattus norvegicus GN=Arhgap26 PE=4 SV=1	tr|F1MA02|F1MA02_RAT	4	2	1	3	5	1	3	4
Rho guanine nucleotide exchange factor 2 OS=Rattus norvegicus GN=Arhgef2 PE=2 SV=1	sp|Q5FVC2|ARHG2_RAT	12	7	4	8	15	6	11	12	2	3	0	0	2	1	0	2
RIMS-binding protein 2 OS=Rattus norvegicus GN=Rimbp2 PE=4 SV=1	tr|F1LSC8|F1LSC8_RAT	1	1	0	3	4	2	1	3	2	4	1	0	4	2	1	2
RNA-binding motif protein 4 OS=Rattus norvegicus GN=Rbm4 PE=4 SV=1	tr|E9PTZ4|E9PTZ4_RAT	13	11	4	7	9	4	7	7
RNA-binding motif protein, X chromosome retrogene-like OS=Rattus norvegicus GN=Rbmxrtl PE=3 SV=1	sp|P84586|RMXRL_RAT	6	9	10	3	7	11	5	4	19	10	5	2	12	10	7	8
rRNA 2'-O-methyltransferase fibrillarin OS=Rattus norvegicus GN=Fbl PE=1 SV=2	sp|P22509|FBRL_RAT	2	2	2	2	2	2	1	2
Sarcoplasmic/endoplasmic reticulum calcium ATPase 2 OS=Rattus norvegicus GN=Atp2a2 PE=1 SV=1										11	13	3	3	9	9	17	22
Scaffold attachment factor B1 OS=Rattus norvegicus GN=Safb PE=1 SV=2	sp|O88453|SAFB1_RAT	1	2	3	1	5	1	2	5
Sema domain, immunoglobulin domain (Ig), and GPI membrane anchor, (Semaphorin) 7A (Predicted) OS=Rattus norvegicus GN=Sema7a PE=4 SV=1	tr|D3ZQP6|D3ZQP6_RAT	1	0	0	1	0	0	0	2
Septin-2 OS=Rattus norvegicus GN=Sept2 PE=1 SV=1	sp|Q91Y81|SEPT2_RAT	2	3	0	0	2	0	0	0
Septin 5, isoform CRA_d OS=Rattus norvegicus GN=Gp1bb PE=3 SV=1										1	0	0	0	2	1	2	0
Septin-7 OS=Rattus norvegicus GN=Sept7 PE=1 SV=1										0	2	4	0	3	2	4	3
Septin-8 OS=Rattus norvegicus GN=Sept8 PE=1 SV=1	sp|B0BNF1|SEPT8_RAT	2	4	1	2	4	3	3	1
Serine/threonine-protein kinase BRSK1 OS=Rattus norvegicus GN=Brsk1 PE=1 SV=1	sp|B2DD29|BRSK1_RAT	1	0	6	2	1	2	3	0
Serine/threonine-protein kinase DCLK2 OS=Rattus norvegicus GN=Dclk2 PE=1 SV=2	sp|Q5MPA9|DCLK2_RAT	13	13	11	14	14	9	17	16	1	1	1	0	2	0	1	1
Serine/threonine-protein kinase MARK1 OS=Rattus norvegicus GN=Mark1 PE=1 SV=1	sp|O08678|MARK1_RAT	0	0	0	5	1	0	6	5
Serine/threonine-protein kinase MARK2 OS=Rattus norvegicus GN=Mark2 PE=1 SV=1										1	2	0	0	3	0	0	0
Serine/threonine-protein kinase PAK 7 OS=Rattus norvegicus GN=Pak7 PE=1 SV=1	sp|D4A280|PAK7_RAT	17	11	4	15	16	11	17	17
Serine/threonine-protein phosphatase OS=Rattus norvegicus GN=Ppp3ca PE=3 SV=1	tr|D3ZTF9|D3ZTF9_RAT	8	4	2	4	8	5	6	4
Serine/threonine-protein phosphatase 1 regulatory subunit 10 OS=Rattus norvegicus GN=Ppp1r10 PE=1 SV=1										17	6	1	0	2	6	8	9
Serine/threonine-protein phosphatase 2B catalytic subunit alpha isoform OS=Rattus norvegicus GN=Ppp3ca PE=1 SV=1										2	2	3	0	3	2	4	4
Serine/threonine-protein phosphatase PP1-alpha catalytic subunit OS=Rattus norvegicus GN=Ppp1ca PE=1 SV=1	sp|P62138|PP1A_RAT	10	8	5	5	11	11	6	4
SH3 and multiple ankyrin repeat domains protein 1 OS=Rattus norvegicus GN=Shank1 PE=1 SV=1	sp|Q9WV48|SHAN1_RAT	74	65	34	41	56	61	41	66	6	17	5	3	24	10	5	3
SH3 and multiple ankyrin repeat domains protein 3 OS=Rattus norvegicus GN=Shank3 PE=1 SV=2	sp|Q9JLU4|SHAN3_RAT	87	77	54	63	74	81	60	70
SH3 domain-binding protein 4 OS=Rattus norvegicus GN=Sh3bp4 PE=2 SV=2	sp|Q9JJS5|SH3B4_RAT	0	0	0	0	0	0	2	1
SH3 domain-containing kinase-binding protein 1 OS=Rattus norvegicus GN=Sh3kbp1 PE=1 SV=2	sp|Q925Q9|SH3K1_RAT	8	3	3	3	4	4	6	4
Sideroflexin-3 OS=Rattus norvegicus GN=Sfxn3 PE=2 SV=1	sp|Q9JHY2|SFXN3_RAT	6	6	3	5	5	5	5	4
Signal-induced proliferation-associated 1-like protein 1 OS=Rattus norvegicus GN=Sipa1l1 PE=1 SV=1	sp|O35412|SI1L1_RAT	6	4	9	5	5	10	6	7
Similar to 6430514L14Rik protein (Predicted) OS=Rattus norvegicus GN=Fam81a PE=4 SV=1	tr|D4A7T8|D4A7T8_RAT	2	1	0	0	2	1	1	1
Similar to Coronin, actin binding protein 1C (Predicted) OS=Rattus norvegicus GN=Coro1c PE=4 SV=1	tr|G3V624|G3V624_RAT	12	13	16	15	14	17	19	14
Similar to CG1841-PA, isoform A (Predicted), isoform CRA_b OS=Rattus norvegicus GN=Btbd17 PE=4 SV=1										1	0	3	1	0	1	3	3
Similar to cytoplasmic beta-actin (Predicted) OS=Rattus norvegicus GN=Actbl2 PE=3 SV=1	tr|D3ZRN3|D3ZRN3_RAT	41	29	49	50	39	37	60	34
Similar to expressed sequence AA415817 (Predicted) OS=Rattus norvegicus GN=Pdxdc1 PE=3 SV=1	tr|G3V6B0|G3V6B0_RAT	1	0	0	2	0	0	3	1
Similar to protein 4.1G (Predicted), isoform CRA_c OS=Rattus norvegicus GN=Epb4.1l2 PE=4 SV=1	tr|D3ZDT1|D3ZDT1_RAT	5	4	7	2	3	4	1	3
Similar to RIKEN cDNA 2310022B05 (Predicted) OS=Rattus norvegicus GN=RGD1559896 PE=4 SV=1	tr|D3ZY47|D3ZY47_RAT	1	2	3	4	3	7	3	3
Similar to TANK-binding kinase 1 OS=Rattus norvegicus GN=Tbk1 PE=4 SV=1	tr|D4A7D3|D4A7D3_RAT	2	0	0	2	0	0	3	0
Similar to Zinc finger CCCH-type domain-containing protein 6 OS=Rattus norvegicus GN=LOC678741 PE=4 SV=1										2	0	0	0	0	0	2	0
Sodium/calcium exchanger 2 OS=Rattus norvegicus GN=Slc8a2 PE=2 SV=1										6	5	1	0	3	7	4	5
Sodium/potassium-transporting ATPase subunit alpha-1 OS=Rattus norvegicus GN=Atp1a1 PE=1 SV=1	sp|P06685|AT1A1_RAT	11	12	8	13	17	6	17	30	93	86	54	22	55	114	120	93
Sodium/potassium-transporting ATPase subunit alpha-2 OS=Rattus norvegicus GN=Atp1a2 PE=1 SV=1										115	102	63	18	66	131	130	106
Sodium/potassium-transporting ATPase subunit alpha-3 OS=Rattus norvegicus GN=Atp1a3 PE=1 SV=2	sp|P06687|AT1A3_RAT	19	24	17	23	29	13	25	41	147	137	94	40	86	183	160	135
Sodium/potassium-transporting ATPase subunit alpha-4 OS=Rattus norvegicus GN=Atp1a4 PE=2 SV=1										38	36	28	12	24	60	42	34
Sodium/potassium-transporting ATPase subunit beta-1 OS=Rattus norvegicus GN=Atp1b1 PE=1 SV=1	sp|P07340|AT1B1_RAT	2	1	0	1	2	3	3	0	13	16	10	3	11	15	9	11
Solute carrier family 12 member 5 OS=Rattus norvegicus GN=Slc12a5 PE=1 SV=2										2	4	3	1	2	4	7	2
Sorbin and SH3 domain containing 3 OS=Rattus norvegicus GN=Sorbs3 PE=2 SV=1	tr|Q5XIL4|Q5XIL4_RAT	4	4	3	2	6	4	1	1
Sorbin and SH3 domain-containing 2 OS=Rattus norvegicus GN=Sorbs2 PE=4 SV=1	tr|D3ZA77|D3ZA77_RAT	41	40	56	51	85	55	47	61
Spectrin alpha chain, brain OS=Rattus norvegicus GN=Sptan1 PE=1 SV=2	sp|P16086|SPTA2_RAT	312	475	301	435	492	340	402	620
Spectrin beta 2, isoform CRA_a OS=Rattus norvegicus GN=Sptbn1 PE=4 SV=1	tr|G3V6S0|G3V6S0_RAT	204	336	149	291	384	255	228	368	14	13	13	5	13	18	22	11
Spectrin beta chain, brain 2 OS=Rattus norvegicus GN=Sptbn2 PE=1 SV=2										5	5	4	0	4	6	3	3
Spermatogenesis-defective protein 39 homolog OS=Rattus norvegicus GN=Spe39 PE=2 SV=1	sp|Q5PQN6|SPE39_RAT	0	0	0	0	0	0	2	0
Splicing factor 3a, subunit 1 (Predicted) OS=Rattus norvegicus GN=Sf3a1 PE=4 SV=1	tr|D3ZQM0|D3ZQM0_RAT	1	1	0	1	1	1	1	6
Stress-70 protein, mitochondrial OS=Rattus norvegicus GN=Hspa9 PE=1 SV=3	sp|P48721|GRP75_RAT	10	7	1	2	10	2	1	3	0	0	2	4	0	0	0	0
Striatin OS=Rattus norvegicus GN=Strn PE=1 SV=1	sp|P70483|STRN_RAT	0	1	0	0	0	1	2	0
Structural maintenance of chromosomes protein 1A OS=Rattus norvegicus GN=Smc1a PE=1 SV=1	sp|Q9Z1M9|SMC1A_RAT	0	1	2	0	1	0	0	0
Structure-specific recognition protein 1 OS=Rattus norvegicus GN=Ssrp1 PE=4 SV=1	tr|D3ZTI4|D3ZTI4_RAT	8	4	2	10	8	3	11	10
Suppressor of Ty 16 homolog (S. cerevisiae) (Predicted) OS=Rattus norvegicus GN=Supt16h PE=4 SV=1	tr|D4A4J0|D4A4J0_RAT	4	0	0	0	1	2	1	3
SWI/SNF-related, matrix-associated, actin-dependent regulator of chromatin, subfamily a, member 5 OS=Rattus norvegicus GN=Smarca5 PE=4 SV=1	tr|F1LNL2|F1LNL2_RAT	2	1	0	3	1	2	2	6
Synapsin II, isoform CRA_a OS=Rattus norvegicus GN=Syn2 PE=4 SV=1	tr|G3V733|G3V733_RAT	12	18	15	19	20	18	18	17
Synapsin-1 OS=Rattus norvegicus GN=Syn1 PE=1 SV=3	sp|P09951|SYN1_RAT	30	33	17	26	36	37	24	30	0	1	1	0	2	2	3	1
Synapsin-2 OS=Rattus norvegicus GN=Syn2 PE=1 SV=1										0	0	3	0	1	0	2	2
Synaptic vesicle glycoprotein 2A OS=Rattus norvegicus GN=Sv2a PE=1 SV=2	sp|Q02563|SV2A_RAT	4	1	0	2	3	2	3	3	8	11	1	2	9	6	14	11
Synaptic vesicle glycoprotein 2B OS=Rattus norvegicus GN=Sv2b PE=1 SV=1										1	1	0	0	1	0	2	1
Synaptojanin-1 OS=Rattus norvegicus GN=Synj1 PE=1 SV=3	sp|Q62910|SYNJ1_RAT	3	1	0	0	1	1	3	2	0	0	0	0	0	0	3	1
Synaptophysin OS=Rattus norvegicus GN=Syp PE=1 SV=1										1	3	3	0	4	3	7	7
Synaptopodin OS=Rattus norvegicus GN=Synpo PE=2 SV=2	sp|Q9Z327|SYNPO_RAT	32	20	26	38	49	37	44	26
Synaptotagmin VII, isoform CRA_f OS=Rattus norvegicus GN=Syt7 PE=2 SV=1	tr|Q99P33|Q99P33_RAT (+1)	11	12	4	8	8	12	14	9
Synaptotagmin-1 OS=Rattus norvegicus GN=Syt1 PE=1 SV=3	sp|P21707|SYT1_RAT	2	4	1	2	7	4	4	3	4	4	4	0	9	4	5	3
Synaptotagmin-3 OS=Rattus norvegicus GN=Syt3 PE=1 SV=1	sp|P40748|SYT3_RAT	0	0	1	0	0	0	2	3
Syntaphilin OS=Rattus norvegicus GN=Snph PE=2 SV=1	sp|B5DF41|SNPH_RAT	1	3	0	0	0	0	0	1
T-complex protein 1 subunit alpha OS=Rattus norvegicus GN=Tcp1 PE=1 SV=1	sp|P28480|TCPA_RAT	0	2	3	3	1	1	3	2	2	7	2	0	6	10	2	0
T-complex protein 1 subunit beta OS=Rattus norvegicus GN=Cct2 PE=1 SV=3	sp|Q5XIM9|TCPB_RAT	2	2	3	3	2	2	2	4
T-complex protein 1 subunit delta OS=Rattus norvegicus GN=Cct4 PE=1 SV=3	sp|Q7TPB1|TCPD_RAT	2	1	1	3	0	0	1	1
TBC1 domain family, member 10b (Predicted) OS=Rattus norvegicus GN=Tbc1d10b PE=4 SV=1	tr|D3ZSY8|D3ZSY8_RAT	1	6	3	1	2	4	3	4
TBC1 domain family, member 17 OS=Rattus norvegicus GN=Tbc1d17 PE=2 SV=1	tr|B1H264|B1H264_RAT	0	1	0	1	1	1	2	1
Tetratricopeptide repeat, ankyrin repeat and coiled-coil-containing 2 (Fragment) OS=Rattus norvegicus GN=Tanc2 PE=4 SV=1	tr|F1LXH2|F1LXH2_RAT	4	1	2	2	1	3	2	3
Tissue-type transglutaminase OS=Rattus norvegicus GN=Tgm2 PE=2 SV=1	tr|Q9WVJ6|Q9WVJ6_RAT	17	13	7	26	16	13	21	23
Tnf receptor-associated factor 3 (Predicted) OS=Rattus norvegicus GN=Traf3 PE=4 SV=1	tr|D3Z9G0|D3Z9G0_RAT	4	7	1	1	8	3	3	0
Transducin beta-like protein 3 OS=Rattus norvegicus GN=Tbl3 PE=2 SV=1	sp|Q5U2W5|TBL3_RAT	1	0	0	2	1	0	1	1
Transformer-2 protein homolog beta OS=Rattus norvegicus GN=Tra2b PE=1 SV=1	sp|P62997|TRA2B_RAT	0	2	0	0	2	1	0	1
Transcriptional activator protein Pur-beta OS=Rattus norvegicus GN=Purb PE=1 SV=3										3	2	2	0	2	1	1	1
Transitional endoplasmic reticulum ATPase OS=Rattus norvegicus GN=Vcp PE=1 SV=3	sp|P46462|TERA_RAT	3	2	0	8	3	2	10	14	11	9	3	0	6	12	13	11
Trifunctional enzyme subunit alpha, mitochondrial OS=Rattus norvegicus GN=Hadha PE=1 SV=2	sp|Q64428|ECHA_RAT	10	2	0	8	8	3	6	11	0	0	1	2	0	0	1	0
Trifunctional enzyme subunit beta, mitochondrial OS=Rattus norvegicus GN=Hadhb PE=1 SV=1	sp|Q60587|ECHB_RAT	1	0	2	2	3	1	2	2
Tropomodulin 1 OS=Rattus norvegicus GN=Tmod1 PE=2 SV=1	tr|Q6IMZ5|Q6IMZ5_RAT	2	5	2	2	5	4	3	2
Tropomodulin-2 OS=Rattus norvegicus GN=Tmod2 PE=1 SV=1	sp|P70566|TMOD2_RAT	9	5	11	13	16	15	13	9
Tropomyosin 1, alpha, isoform CRA_n OS=Rattus norvegicus GN=Tpm1 PE=3 SV=1	tr|G3V9I6|G3V9I6_RAT	3	2	3	3	5	4	3	0
Tropomyosin alpha-3 chain OS=Rattus norvegicus GN=Tpm3 PE=1 SV=2	sp|Q63610|TPM3_RAT	3	3	4	5	6	5	3	2
Tubulin alpha-1A chain OS=Rattus norvegicus GN=Tuba1a PE=1 SV=1	sp|P68370|TBA1A_RAT	207	190	241	296	211	221	295	223	241	212	209	133	260	163	131	131
Tubulin alpha-1B chain OS=Rattus norvegicus GN=Tuba1b PE=1 SV=1	sp|Q6P9V9|TBA1B_RAT	184	189	196	300	205	178	294	234	259	235	217	149	257	213	142	153
Tubulin alpha-1C chain OS=Rattus norvegicus GN=Tuba1c PE=1 SV=1	sp|Q6AYZ1|TBA1C_RAT	128	135	169	190	125	158	213	176
Tubulin alpha-4A chain OS=Rattus norvegicus GN=Tuba4a PE=2 SV=1	sp|Q5XIF6|TBA4A_RAT	167	165	170	241	175	175	229	196	206	197	182	125	214	169	108	124
Tubulin alpha-8 chain OS=Rattus norvegicus GN=Tuba8 PE=2 SV=1	sp|Q6AY56|TBA8_RAT	67	61	104	119	73	90	127	83	89	80	68	51	87	65	48	52
Tubulin beta-2A chain OS=Rattus norvegicus GN=Tubb2a PE=1 SV=1	sp|P85108|TBB2A_RAT	435	297	399	526	422	401	520	372	457	456	357	244	332	347	286	296
Tubulin beta-2B chain OS=Rattus norvegicus GN=Tubb2b PE=1 SV=1	sp|Q3KRE8|TBB2B_RAT	410	285	386	492	407	388	511	347	390	394	299	204	295	297	233	252
Tubulin beta-3 chain OS=Rattus norvegicus GN=Tubb3 PE=1 SV=1	sp|Q4QRB4|TBB3_RAT	231	196	200	315	267	247	308	188	302	324	211	153	223	239	175	194
Tubulin beta-5 chain OS=Rattus norvegicus GN=Tubb5 PE=1 SV=1	sp|P69897|TBB5_RAT	421	306	417	511	412	395	510	381	424	437	344	228	329	335	268	284
Tubulin, beta 6 OS=Rattus norvegicus GN=Tubb6 PE=2 SV=1	tr|Q4QQV0|Q4QQV0_RAT	150	143	125	168	159	155	194	114	175	190	130	93	129	134	113	101
Tubulointerstitial nephritis antigen-like OS=Rattus norvegicus GN=Tinagl1 PE=2 SV=1	sp|Q9EQT5|TINAL_RAT	2	6	9	12	5	11	9	3
Type I inositol-3,4-bisphosphate 4-phosphatase OS=Rattus norvegicus GN=Inpp4a PE=1 SV=1	sp|Q62784|INP4A_RAT	2	0	0	3	1	0	3	1
Type II keratin Kb23 OS=Rattus norvegicus GN=Kb23 PE=2 SV=1										6	0	0	6	0	0	0	0
Tyrosine-protein phosphatase non-receptor type substrate 1 OS=Rattus norvegicus GN=Sirpa PE=1 SV=1										0	1	0	0	0	1	5	1
Ubiquitin carboxyl-terminal hydrolase CYLD OS=Rattus norvegicus GN=Cyld PE=2 SV=1	sp|Q66H62|CYLD_RAT	3	1	1	4	1	4	5	4
Ubiquitin-40S ribosomal protein S27a OS=Rattus norvegicus GN=Rps27a PE=1 SV=2	sp|P62982|RS27A_RAT	3	3	6	5	4	4	4	5	7	5	5	5	7	5	5	6
Ubiquitin-like modifier-activating enzyme 1 OS=Rattus norvegicus GN=Uba1 PE=1 SV=1	sp|Q5U300|UBA1_RAT	0	6	0	3	4	0	4	1	0	0	0	0	0	3	3	2
Uncharacterized protein (Fragment) OS=Rattus norvegicus GN=Adam22 PE=4 SV=1	tr|F1M542|F1M542_RAT	2	2	0	1	1	1	3	3	1	4	0	0	1	2	1	2
Uncharacterized protein (Fragment) OS=Rattus norvegicus GN=Agap1 PE=4 SV=1	tr|F1LRF1|F1LRF1_RAT (+1)	2	1	0	2	1	2	2	2
Uncharacterized protein (Fragment) OS=Rattus norvegicus GN=Agap3 PE=4 SV=1	tr|F1M7N3|F1M7N3_RAT	5	3	3	6	5	2	7	7
Uncharacterized protein (Fragment) OS=Rattus norvegicus GN=Ank1 PE=4 SV=1	tr|F1M3K5|F1M3K5_RAT	0	0	4	4	2	2	4	6
Uncharacterized protein (Fragment) OS=Rattus norvegicus GN=Ank2 PE=4 SV=1	tr|F1M9N9|F1M9N9_RAT	113	114	102	137	164	144	130	173	1	3	3	0	3	9	5	4
Uncharacterized protein (Fragment) OS=Rattus norvegicus GN=Ank2 PE=4 SV=1	tr|F1LM42|F1LM42_RAT	82	80	77	100	101	115	95	123
Uncharacterized protein (Fragment) OS=Rattus norvegicus GN=Ank3 PE=4 SV=1	tr|F1LPH6|F1LPH6_RAT	16	0	25	25	0	26	26	34
Uncharacterized protein (Fragment) OS=Rattus norvegicus GN=Cdh13 PE=4 SV=1	tr|F1M7X3|F1M7X3_RAT	3	4	0	2	4	2	3	6	3	2	1	1	0	0	1	0
Uncharacterized protein (Fragment) OS=Rattus norvegicus GN=Col6a2 PE=4 SV=1	tr|F1LNH3|F1LNH3_RAT	2	3	4	2	4	3	5	3
Uncharacterized protein (Fragment) OS=Rattus norvegicus GN=Dclk1 PE=4 SV=1	tr|F8WFJ6|F8WFJ6_RAT	15	16	19	23	16	15	23	23	5	4	5	2	7	3	8	6
Uncharacterized protein (Fragment) OS=Rattus norvegicus GN=Dgkg PE=4 SV=1	tr|F1LT75|F1LT75_RAT	1	0	0	5	2	0	5	1
Uncharacterized protein (Fragment) OS=Rattus norvegicus GN=Dlgap2 PE=4 SV=1	tr|F1LSL6|F1LSL6_RAT	40	31	12	27	33	33	17	31
Uncharacterized protein (Fragment) OS=Rattus norvegicus GN=Dync1h1 PE=4 SV=1										23	21	19	14	36	21	23	25
Uncharacterized protein (Fragment) OS=Rattus norvegicus GN=Efr3b PE=4 SV=1	tr|F1M5F9|F1M5F9_RAT	2	0	0	0	0	0	0	0
Uncharacterized protein (Fragment) OS=Rattus norvegicus GN=Etl4 PE=4 SV=1	tr|F1M6H0|F1M6H0_RAT	4	0	2	0	1	0	1	3
Uncharacterized protein (Fragment) OS=Rattus norvegicus GN=Hnrnpa2b1 PE=4 SV=1	tr|F1LM82|F1LM82_RAT (+1)	5	22	29	13	10	22	18	17
Uncharacterized protein (Fragment) OS=Rattus norvegicus GN=Kif2a PE=3 SV=1	tr|F1M745|F1M745_RAT	14	8	3	9	10	8	8	13	2	0	0	0	0	1	0	0
Uncharacterized protein (Fragment) OS=Rattus norvegicus GN=Lama2 PE=4 SV=1	tr|F1M614|F1M614_RAT	21	29	14	21	29	30	9	27
Uncharacterized protein (Fragment) OS=Rattus norvegicus GN=LOC100361915 PE=4 SV=1	tr|F1M4I4|F1M4I4_RAT	2	0	1	1	2	0	0	1	0	2	0	0	3	0	0	2
Uncharacterized protein (Fragment) OS=Rattus norvegicus GN=LOC312502 PE=4 SV=1										3	0	0	0	0	6	1	0
Uncharacterized protein (Fragment) OS=Rattus norvegicus GN=LOC681849 PE=4 SV=1	tr|F1LWR6|F1LWR6_RAT	2	2	2	2	2	6	6	2
Uncharacterized protein (Fragment) OS=Rattus norvegicus GN=LOC687705 PE=4 SV=1	tr|F1LNY1|F1LNY1_RAT	8	5	6	4	5	4	4	7
Uncharacterized protein (Fragment) OS=Rattus norvegicus GN=Ncam1 PE=4 SV=1										4	8	11	6	11	10	16	5
Uncharacterized protein (Fragment) OS=Rattus norvegicus GN=Nefh PE=3 SV=1										10	10	5	0	7	4	5	2
Uncharacterized protein (Fragment) OS=Rattus norvegicus GN=Pkp2 PE=4 SV=1	tr|F1M7L9|F1M7L9_RAT	4	4	5	5	1	3	6	3
Uncharacterized protein (Fragment) OS=Rattus norvegicus GN=Prickle2 PE=4 SV=1	tr|F1M0J7|F1M0J7_RAT	15	10	5	7	11	10	8	8
Uncharacterized protein (Fragment) OS=Rattus norvegicus GN=Prkd1 PE=4 SV=1	tr|F1LUB5|F1LUB5_RAT	0	0	0	3	0	0	0	0
Uncharacterized protein (Fragment) OS=Rattus norvegicus GN=Rap1gap PE=4 SV=1	tr|F1LN40|F1LN40_RAT	0	0	1	4	0	2	5	2
Uncharacterized protein (Fragment) OS=Rattus norvegicus GN=Rapgef4 PE=4 SV=1	tr|F1LNE3|F1LNE3_RAT (+1)	11	7	1	12	5	5	15	13	5	9	0	0	9	3	0	2
Uncharacterized protein (Fragment) OS=Rattus norvegicus GN=RGD1305664 PE=4 SV=1	tr|F1LQX4|F1LQX4_RAT	2	1	1	7	2	2	3	3
Uncharacterized protein (Fragment) OS=Rattus norvegicus GN=RGD1563065 PE=4 SV=1										0	0	0	0	3	0	0	0
Uncharacterized protein (Fragment) OS=Rattus norvegicus GN=RGD1564284 PE=4 SV=1										8	16	13	9	8	9	13	9
Uncharacterized protein (Fragment) OS=Rattus norvegicus GN=Sfpq PE=4 SV=1	tr|F1LQW3|F1LQW3_RAT	4	1	2	5	5	3	4	2
Uncharacterized protein (Fragment) OS=Rattus norvegicus GN=Shank3 PE=4 SV=1	tr|F1M9P8|F1M9P8_RAT	91	81	54	66	78	85	51	73
Uncharacterized protein (Fragment) OS=Rattus norvegicus GN=Sun2 PE=4 SV=1	tr|F1LZW5|F1LZW5_RAT	0	0	0	1	1	0	2	1
Uncharacterized protein (Fragment) OS=Rattus norvegicus GN=Taok1 PE=4 SV=1	tr|F1M9G6|F1M9G6_RAT	0	1	2	2	0	1	1	4
Uncharacterized protein (Fragment) OS=Rattus norvegicus GN=Tjp1 PE=4 SV=1	tr|F1M4A0|F1M4A0_RAT	12	9	12	24	13	16	17	24
Uncharacterized protein (Fragment) OS=Rattus norvegicus PE=3 SV=1	tr|F1M2V3|F1M2V3_RAT	3	4	2	5	8	3	5	2	0	1	0	1	0	2	1	0
Uncharacterized protein (Fragment) OS=Rattus norvegicus PE=4 SV=1	tr|F1LV42|F1LV42_RAT	59	79	45	86	108	74	62	117	36	25	29	18	34	32	24	18
Uncharacterized protein (Fragment) OS=Rattus norvegicus PE=4 SV=1	tr|F1M566|F1M566_RAT	68	54	54	76	67	62	62	74	30	32	14	9	45	37	10	12
Uncharacterized protein (Fragment) OS=Rattus norvegicus PE=4 SV=1	tr|F1M2K6|F1M2K6_RAT	33	34	19	35	47	25	29	45	3	6	0	0	4	0	1	2
Uncharacterized protein (Fragment) OS=Rattus norvegicus PE=4 SV=1	tr|F1LX72|F1LX72_RAT	24	22	8	12	23	17	14	10	0	4	0	0	0	4	4	1
Uncharacterized protein (Fragment) OS=Rattus norvegicus PE=4 SV=1	tr|F1LS42|F1LS42_RAT	71	58	31	75	69	39	54	72
Uncharacterized protein (Fragment) OS=Rattus norvegicus PE=4 SV=1	tr|F1M820|F1M820_RAT	17	9	15	21	15	16	12	19
Uncharacterized protein (Fragment) OS=Rattus norvegicus PE=4 SV=1	tr|F1M118|F1M118_RAT	2	3	1	6	6	6	1	12
Uncharacterized protein (Fragment) OS=Rattus norvegicus PE=4 SV=1	tr|F1LTF8|F1LTF8_RAT	5	13	3	9	8	5	4	8
Uncharacterized protein (Fragment) OS=Rattus norvegicus PE=4 SV=1	tr|F1LTJ5|F1LTJ5_RAT	53	50	46	66	59	53	47	57
Uncharacterized protein (Fragment) OS=Rattus norvegicus PE=4 SV=1	tr|F1LTB1|F1LTB1_RAT (+1)	8	10	2	6	3	7	5	4
Uncharacterized protein (Fragment) OS=Rattus norvegicus PE=4 SV=1	tr|F1M6Q3|F1M6Q3_RAT	7	3	2	2	0	2	0	2
Uncharacterized protein (Fragment) OS=Rattus norvegicus PE=4 SV=1	tr|F1M3W5|F1M3W5_RAT	0	1	0	3	2	2	2	4
Uncharacterized protein (Fragment) OS=Rattus norvegicus PE=4 SV=1	tr|F1M533|F1M533_RAT	1	1	0	2	0	1	0	1
Uncharacterized protein (Fragment) OS=Rattus norvegicus PE=4 SV=1	tr|F1LU84|F1LU84_RAT	3	3	0	5	6	4	5	9
Uncharacterized protein (Fragment) OS=Rattus norvegicus PE=4 SV=1	tr|F1LTY3|F1LTY3_RAT	1	0	0	5	4	0	2	3
Uncharacterized protein (Fragment) OS=Rattus norvegicus PE=4 SV=1	tr|F1M0P2|F1M0P2_RAT	1	0	2	2	0	1	2	3
Uncharacterized protein (Fragment) OS=Rattus norvegicus PE=4 SV=1	tr|F1LPD0|F1LPD0_RAT	0	1	1	2	1	2	0	1
Uncharacterized protein OS=Rattus norvegicus GN=Acin1 PE=4 SV=1	tr|E9PST5|E9PST5_RAT	0	1	0	0	0	1	2	4
Uncharacterized protein OS=Rattus norvegicus GN=Actr3 PE=3 SV=1	tr|F1LRK8|F1LRK8_RAT	1	0	2	3	1	3	2	2
Uncharacterized protein OS=Rattus norvegicus GN=Agrn PE=4 SV=1	tr|D3ZJS7|D3ZJS7_RAT	10	16	9	15	17	13	10	15
Uncharacterized protein OS=Rattus norvegicus GN=Agrn PE=4 SV=1	tr|F1LQ53|F1LQ53_RAT	0	0	0	8	14	0	0	11
Uncharacterized protein OS=Rattus norvegicus GN=Akap2 PE=4 SV=1	tr|D3ZTQ5|D3ZTQ5_RAT	2	1	2	3	1	1	4	2
Uncharacterized protein OS=Rattus norvegicus GN=Akap8l PE=4 SV=1	tr|F1LP74|F1LP74_RAT (+1)	0	1	2	1	1	2	3	1
Uncharacterized protein OS=Rattus norvegicus GN=Ank2 PE=4 SV=1	tr|D4A4Q9|D4A4Q9_RAT	18	18	18	30	21	32	23	30
Uncharacterized protein OS=Rattus norvegicus GN=Ank3 PE=4 SV=1	tr|F1LNM3|F1LNM3_RAT	17	24	29	31	30	28	29	35
Uncharacterized protein OS=Rattus norvegicus GN=Ap2a1 PE=4 SV=1	tr|D3ZMB9|D3ZMB9_RAT	32	26	6	46	38	20	35	51
Uncharacterized protein OS=Rattus norvegicus GN=Arhgap32 PE=4 SV=1	tr|F1MAK3|F1MAK3_RAT	4	2	3	3	2	2	4	4
Uncharacterized protein OS=Rattus norvegicus GN=Arhgap39 PE=4 SV=1	tr|F1LR18|F1LR18_RAT	13	9	10	6	10	9	7	12
Uncharacterized protein OS=Rattus norvegicus GN=Atp6v1h PE=4 SV=1	tr|D3ZW96|D3ZW96_RAT	3	3	0	1	6	3	1	1	1	0	4	2	2	1	4	3
Uncharacterized protein OS=Rattus norvegicus GN=Bai2 PE=4 SV=1	tr|D3ZPZ1|D3ZPZ1_RAT	3	4	1	1	5	2	1	2
Uncharacterized protein OS=Rattus norvegicus GN=Basp1 PE=4 SV=1	tr|F1LNN9|F1LNN9_RAT	2	0	1	1	2	3	3	2
Uncharacterized protein OS=Rattus norvegicus GN=Braf PE=3 SV=1	tr|F1M9C3|F1M9C3_RAT	2	0	1	0	0	0	0	0
Uncharacterized protein OS=Rattus norvegicus GN=Cacna2d1 PE=2 SV=1	tr|Q9ERS3|Q9ERS3_RAT	1	4	4	3	5	3	0	8
Uncharacterized protein OS=Rattus norvegicus GN=Cad PE=3 SV=1	tr|D4A8A0|D4A8A0_RAT	0	0	0	0	0	0	1	2
Uncharacterized protein OS=Rattus norvegicus GN=Cand1 PE=4 SV=1	tr|F8WGA1|F8WGA1_RAT	8	1	0	9	2	0	10	7
Uncharacterized protein OS=Rattus norvegicus GN=Cdh10 PE=3 SV=1	tr|F1LR98|F1LR98_RAT	1	1	1	3	2	0	2	4
Uncharacterized protein OS=Rattus norvegicus GN=Cdh9 PE=3 SV=1	tr|D3ZFQ5|D3ZFQ5_RAT	0	0	0	1	0	0	2	1
Uncharacterized protein OS=Rattus norvegicus GN=Cenpv PE=4 SV=1	tr|D4A9A3|D4A9A3_RAT	2	6	7	8	7	4	7	4
Uncharacterized protein OS=Rattus norvegicus GN=Cltc PE=4 SV=1										108	66	78	52	57	67	67	57
Uncharacterized protein OS=Rattus norvegicus GN=Col12a1 PE=4 SV=1	tr|F1LQC3|F1LQC3_RAT	0	1	2	3	2	2	2	3
Uncharacterized protein OS=Rattus norvegicus GN=Col4a1 PE=4 SV=1	tr|F1MA59|F1MA59_RAT	0	0	0	0	2	1	0	1
Uncharacterized protein OS=Rattus norvegicus GN=Col6a1 PE=4 SV=1	tr|D3ZUL3|D3ZUL3_RAT	10	9	4	7	9	7	7	10
Uncharacterized protein OS=Rattus norvegicus GN=Col6a3 PE=4 SV=1	tr|D4A115|D4A115_RAT	54	69	37	81	61	55	58	77
Uncharacterized protein OS=Rattus norvegicus GN=Crmp1 PE=4 SV=1	tr|D3ZQ98|D3ZQ98_RAT	3	3	3	4	2	5	4	1
Uncharacterized protein OS=Rattus norvegicus GN=Ctnnd2 PE=4 SV=1	tr|F1M9E6|F1M9E6_RAT	12	4	9	12	7	5	9	13
Uncharacterized protein OS=Rattus norvegicus GN=Cttn PE=4 SV=1	tr|D3ZRB0|D3ZRB0_RAT	3	4	0	4	4	0	3	2
Uncharacterized protein OS=Rattus norvegicus GN=Ddx3x PE=3 SV=1	tr|D4ADE8|D4ADE8_RAT	25	14	7	20	18	14	14	27
Uncharacterized protein OS=Rattus norvegicus GN=Dgki PE=4 SV=1	tr|D3ZYS0|D3ZYS0_RAT	3	0	0	4	3	0	5	6
Uncharacterized protein OS=Rattus norvegicus GN=Dhx9 PE=4 SV=1	tr|D3Z9Q9|D3Z9Q9_RAT	4	10	13	9	7	9	6	13
Uncharacterized protein OS=Rattus norvegicus GN=Dnm1 PE=3 SV=1	tr|D4AAP9|D4AAP9_RAT	0	46	0	86	62	0	80	56
Uncharacterized protein OS=Rattus norvegicus GN=Dnm3 PE=3 SV=1	tr|D4A0D1|D4A0D1_RAT	18	10	3	27	15	10	14	19
Uncharacterized protein OS=Rattus norvegicus GN=Dsp PE=4 SV=1	tr|F1LMV6|F1LMV6_RAT	0	4	0	1	0	0	0	0	4	3	1	34	2	2	3	10
Uncharacterized protein OS=Rattus norvegicus GN=Epb49 PE=4 SV=1	tr|E9PTT4|E9PTT4_RAT	1	0	3	2	3	2	2	2
Uncharacterized protein OS=Rattus norvegicus GN=Epha4 PE=4 SV=1										1	2	1	0	2	0	1	1
Uncharacterized protein OS=Rattus norvegicus GN=Erc1 PE=4 SV=1	tr|D3ZQ23|D3ZQ23_RAT	5	7	1	8	9	0	6	7
Uncharacterized protein OS=Rattus norvegicus GN=Erc2 PE=4 SV=1	tr|F1LPF1|F1LPF1_RAT	44	56	0	49	60	0	40	58
Uncharacterized protein OS=Rattus norvegicus GN=Gria2 PE=4 SV=1	tr|F1LPK4|F1LPK4_RAT	5	0	1	4	1	0	4	4	4	14	0	0	3	5	6	9
Uncharacterized protein OS=Rattus norvegicus GN=Hnrnpl PE=4 SV=1	tr|F1LPP9|F1LPP9_RAT	0	2	1	2	0	3	0	0
Uncharacterized protein OS=Rattus norvegicus GN=Hnrnpul2 PE=4 SV=1	tr|D4ABT8|D4ABT8_RAT	7	15	1	6	13	10	15	10	4	0	0	0	1	0	0	0
Uncharacterized protein OS=Rattus norvegicus GN=Hnrpdl PE=4 SV=1	tr|D3ZN89|D3ZN89_RAT	1	3	1	1	3	3	1	1
Uncharacterized protein OS=Rattus norvegicus GN=Immt PE=4 SV=1	tr|D3ZSD1|D3ZSD1_RAT	3	4	1	8	9	4	7	10	13	9	5	4	5	1	5	12
Uncharacterized protein OS=Rattus norvegicus GN=Kpnb1 PE=4 SV=1	tr|F2Z3Q8|F2Z3Q8_RAT	2	2	0	4	2	1	4	4	0	1	0	0	0	1	1	2
Uncharacterized protein OS=Rattus norvegicus GN=Krt31 PE=3 SV=1	tr|F1MAF7|F1MAF7_RAT	0	4	0	0	0	0	1	0
Uncharacterized protein OS=Rattus norvegicus GN=Ksr1 PE=4 SV=1	tr|D3ZHL1|D3ZHL1_RAT	2	1	3	2	3	1	2	5	3	0	0	0	0	0	0	0
Uncharacterized protein OS=Rattus norvegicus GN=Lama5 PE=4 SV=1	tr|F1MAN8|F1MAN8_RAT	9	18	8	20	14	15	14	15
Uncharacterized protein OS=Rattus norvegicus GN=Lamb1 PE=4 SV=1	tr|D3ZQN7|D3ZQN7_RAT	1	4	0	2	2	2	1	7
Uncharacterized protein OS=Rattus norvegicus GN=Lamc1 PE=4 SV=1	tr|F1MAA7|F1MAA7_RAT	53	64	48	73	69	66	47	64
Uncharacterized protein OS=Rattus norvegicus GN=Lamc3 PE=4 SV=1	tr|D3ZRA1|D3ZRA1_RAT (+1)	2	1	0	1	3	1	2	2
Uncharacterized protein OS=Rattus norvegicus GN=Lmnb2 PE=4 SV=1	tr|D3ZLC1|D3ZLC1_RAT	2	1	1	0	0	0	0	0
Uncharacterized protein OS=Rattus norvegicus GN=Lmo7 PE=4 SV=1	tr|E9PTK8|E9PTK8_RAT	10	5	14	10	7	13	12	13
Uncharacterized protein OS=Rattus norvegicus GN=LOC100360986 PE=4 SV=1	tr|D3ZJF4|D3ZJF4_RAT	2	2	5	2	3	5	4	3
Uncharacterized protein OS=Rattus norvegicus GN=LOC100362725 PE=4 SV=1	tr|D3ZG85|D3ZG85_RAT	12	15	5	13	12	11	12	16
Uncharacterized protein OS=Rattus norvegicus GN=LOC100365885 PE=3 SV=1	tr|F1LMF3|F1LMF3_RAT	9	6	6	10	7	6	12	11
Uncharacterized protein OS=Rattus norvegicus GN=LOC317516 PE=4 SV=1	tr|F1MAP2|F1MAP2_RAT	0	1	0	0	2	0	0	0
Uncharacterized protein OS=Rattus norvegicus GN=LOC679087 PE=4 SV=1										3	0	0	0	0	0	0	0
Uncharacterized protein OS=Rattus norvegicus GN=LOC687994 PE=4 SV=1										0	0	1	1	1	1	4	2
Uncharacterized protein OS=Rattus norvegicus GN=Map1a PE=4 SV=1	tr|D4ACP6|D4ACP6_RAT	11	17	3	13	15	14	9	13
Uncharacterized protein OS=Rattus norvegicus GN=Map1b PE=4 SV=1	tr|F1LRL9|F1LRL9_RAT	57	54	52	58	45	52	48	68	28	24	12	7	13	23	37	19
Uncharacterized protein OS=Rattus norvegicus GN=Mark4 PE=4 SV=1	tr|D4A6T9|D4A6T9_RAT	3	0	1	3	1	1	4	4
Uncharacterized protein OS=Rattus norvegicus GN=Myh11 PE=4 SV=1	tr|F1M7T3|F1M7T3_RAT	44	0	77	87	78	58	84	60
Uncharacterized protein OS=Rattus norvegicus GN=Myh14 PE=4 SV=1	tr|F1LMN2|F1LMN2_RAT	59	82	49	85	95	51	48	94
Uncharacterized protein OS=Rattus norvegicus GN=Myo6 PE=4 SV=1	tr|D4A5I9|D4A5I9_RAT	15	28	26	30	28	21	17	34
Uncharacterized protein OS=Rattus norvegicus GN=Nefh PE=3 SV=1	tr|F1LRZ7|F1LRZ7_RAT	200	207	161	171	167	145	158	202
Uncharacterized protein OS=Rattus norvegicus GN=Nid1 PE=4 SV=1	tr|F1LM84|F1LM84_RAT	30	38	29	38	43	31	33	46
Uncharacterized protein OS=Rattus norvegicus GN=Nop2 PE=4 SV=1	tr|D4ACW1|D4ACW1_RAT	1	1	0	0	1	0	0	2
Uncharacterized protein OS=Rattus norvegicus GN=Pde2a PE=4 SV=1	tr|F8WFW5|F8WFW5_RAT	2	0	1	4	3	0	5	6
Uncharacterized protein OS=Rattus norvegicus GN=Pi4ka PE=4 SV=1										0	0	0	0	2	0	0	1
Uncharacterized protein OS=Rattus norvegicus GN=Plec PE=4 SV=1	tr|F1MAL6|F1MAL6_RAT	292	470	192	344	467	415	286	520
Uncharacterized protein OS=Rattus norvegicus GN=Plxna4a PE=4 SV=1										0	1	0	0	0	2	0	0
Uncharacterized protein OS=Rattus norvegicus GN=Pwp2 PE=4 SV=1	tr|D3ZV54|D3ZV54_RAT	1	1	0	1	1	0	1	2
Uncharacterized protein OS=Rattus norvegicus GN=RGD1306271 PE=4 SV=1	tr|D3Z9D0|D3Z9D0_RAT	1	2	0	1	1	2	4	2	5	5	2	2	8	7	5	5
Uncharacterized protein OS=Rattus norvegicus GN=RGD1309922 PE=4 SV=1	tr|F1LM55|F1LM55_RAT	1	0	0	0	0	0	0	4	0	0	0	0	0	1	4	3
Uncharacterized protein OS=Rattus norvegicus GN=RGD1310819 PE=4 SV=1	tr|D3ZBU7|D3ZBU7_RAT	2	0	4	1	0	0	4	0
Uncharacterized protein OS=Rattus norvegicus GN=RGD1310964 PE=4 SV=1	tr|D3ZTR6|D3ZTR6_RAT	2	0	2	1	2	3	2	1
Uncharacterized protein OS=Rattus norvegicus GN=RGD1311344 PE=4 SV=1	tr|D4A039|D4A039_RAT	2	2	0	2	2	1	1	3
Uncharacterized protein OS=Rattus norvegicus GN=RGD1560470 PE=4 SV=1	tr|D3ZTF0|D3ZTF0_RAT	34	35	18	27	31	19	25	37	1	3	0	0	3	0	1	0
Uncharacterized protein OS=Rattus norvegicus GN=RGD1561115 PE=4 SV=1	tr|D4A8V2|D4A8V2_RAT	19	24	16	16	25	24	18	22	1	1	0	0	2	0	0	0
Uncharacterized protein OS=Rattus norvegicus GN=Sbf1 PE=4 SV=1	tr|D3ZNN0|D3ZNN0_RAT	1	2	1	6	8	6	2	8	1	0	0	0	3	1	0	1
Uncharacterized protein OS=Rattus norvegicus GN=Sept4 PE=3 SV=1	tr|E9PST0|E9PST0_RAT (+1)	3	4	0	0	3	2	0	0
Uncharacterized protein OS=Rattus norvegicus GN=Sept7 PE=3 SV=1	tr|F1LMC7|F1LMC7_RAT	4	3	4	2	4	2	4	2
Uncharacterized protein OS=Rattus norvegicus GN=Sf3b3 PE=4 SV=1	tr|E9PT66|E9PT66_RAT	4	1	0	1	1	4	1	8
Uncharacterized protein OS=Rattus norvegicus GN=Shank2 PE=4 SV=1	tr|D4ABN4|D4ABN4_RAT	46	18	27	14	18	39	22	23	1	1	1	0	6	2	0	0
Uncharacterized protein OS=Rattus norvegicus GN=Shisa6 PE=4 SV=1	tr|D4A4M0|D4A4M0_RAT	2	2	0	1	0	1	2	2
Uncharacterized protein OS=Rattus norvegicus GN=Shisa7 PE=4 SV=1	tr|D3ZPJ0|D3ZPJ0_RAT	3	2	4	5	2	5	6	4
Uncharacterized protein OS=Rattus norvegicus GN=Spta1 PE=4 SV=1	tr|D3ZNU8|D3ZNU8_RAT	0	1	2	2	1	2	0	1
Uncharacterized protein OS=Rattus norvegicus GN=Sptan1 PE=4 SV=1	tr|E9PSZ3|E9PSZ3_RAT	0	424	284	370	428	309	351	616
Uncharacterized protein OS=Rattus norvegicus GN=Sptb PE=4 SV=1	tr|F1MAL3|F1MAL3_RAT	0	15	2	9	14	8	10	12
Uncharacterized protein OS=Rattus norvegicus GN=Sptan1 PE=4 SV=1										17	28	17	9	27	36	32	15
Uncharacterized protein OS=Rattus norvegicus GN=Sptbn2 PE=4 SV=1	tr|F1MA36|F1MA36_RAT	151	251	127	223	257	203	208	297	0	1	4	0	1	2	3	2
Uncharacterized protein OS=Rattus norvegicus GN=Sptbn4 PE=4 SV=1	tr|F1LSL8|F1LSL8_RAT	7	10	10	16	17	14	10	25
Uncharacterized protein OS=Rattus norvegicus GN=Tnr PE=4 SV=1	tr|D3ZTV5|D3ZTV5_RAT	4	8	10	8	9	8	4	23	7	12	12	6	9	15	9	7
Uncharacterized protein OS=Rattus norvegicus GN=Trim21 PE=4 SV=1										2	2	5	3	7	1	4	5
Uncharacterized protein OS=Rattus norvegicus GN=Trim3 PE=4 SV=1	tr|D4A8U3|D4A8U3_RAT	2	1	0	3	1	1	4	2
Uncharacterized protein OS=Rattus norvegicus GN=Tsc22d1 PE=4 SV=1										2	1	1	2	1	1	5	1
Uncharacterized protein OS=Rattus norvegicus GN=Vps16 PE=2 SV=1	tr|Q642A9|Q642A9_RAT	2	2	3	3	3	3	3	3	2	2	0	0	3	0	0	1
Uncharacterized protein OS=Rattus norvegicus GN=Vps35 PE=4 SV=1	tr|G3V8A5|G3V8A5_RAT	3	1	0	2	1	2	5	2	0	0	1	0	0	2	3	3
Uncharacterized protein OS=Rattus norvegicus GN=Vps53 PE=4 SV=1	tr|D3ZPE5|D3ZPE5_RAT	0	0	0	3	0	1	2	1
Uncharacterized protein OS=Rattus norvegicus GN=Wwp1 PE=2 SV=1	tr|Q4V8H7|Q4V8H7_RAT	1	0	0	0	0	0	0	2
Uncharacterized protein OS=Rattus norvegicus GN=Zbtb20 PE=4 SV=1	tr|D4A1U1|D4A1U1_RAT	4	0	0	5	0	1	6	4
Uncharacterized protein OS=Rattus norvegicus PE=3 SV=1	tr|D3ZWE4|D3ZWE4_RAT	20	6	5	38	7	9	27	24	21	23	25	11	25	21	14	17
Uncharacterized protein OS=Rattus norvegicus PE=3 SV=1	tr|E9PT29|E9PT29_RAT	2	3	2	3	2	2	4	4	33	45	22	10	66	40	20	16
Uncharacterized protein OS=Rattus norvegicus PE=3 SV=1	tr|D3ZLP4|D3ZLP4_RAT	11	13	16	28	13	21	29	18	16	22	9	7	25	17	13	15
Uncharacterized protein OS=Rattus norvegicus PE=4 SV=1	tr|D3ZE44|D3ZE44_RAT	150	111	99	133	126	104	150	180	3	8	2	2	10	4	3	5
Uncharacterized protein OS=Rattus norvegicus PE=4 SV=1	tr|D3ZSM8|D3ZSM8_RAT (+1)	61	57	31	47	54	58	46	73	1	4	3	2	4	1	3	3
Uncharacterized protein OS=Rattus norvegicus PE=4 SV=1	tr|E9PTI3|E9PTI3_RAT	49	74	95	114	97	68	105	71	5	1	2	0	2	5	6	0
Uncharacterized protein OS=Rattus norvegicus PE=4 SV=1	tr|D3ZFD0|D3ZFD0_RAT	19	41	32	49	46	32	24	36	0	3	1	0	2	2	3	2
Uncharacterized protein OS=Rattus norvegicus PE=4 SV=1	tr|D3ZP53|D3ZP53_RAT	52	63	31	31	58	59	37	27	3	2	4	3	3	1	1	3
Uncharacterized protein OS=Rattus norvegicus PE=4 SV=1	tr|D3Z8X1|D3Z8X1_RAT	26	19	18	27	16	21	22	31	2	5	0	0	3	3	3	2
Uncharacterized protein OS=Rattus norvegicus PE=4 SV=1	tr|F1LV13|F1LV13_RAT	17	23	9	14	24	7	15	17	0	2	0	0	4	0	0	0
Uncharacterized protein OS=Rattus norvegicus PE=4 SV=1	tr|D3ZEA8|D3ZEA8_RAT	17	4	2	11	10	3	18	21	0	3	1	0	4	2	1	1
Uncharacterized protein OS=Rattus norvegicus PE=4 SV=1	tr|D4A9J5|D4A9J5_RAT	11	10	5	6	7	8	4	16	0	1	1	2	0	1	0	2
Uncharacterized protein OS=Rattus norvegicus PE=4 SV=1	tr|D3ZT20|D3ZT20_RAT	22	12	4	16	13	13	16	15	1	2	1	3	1	1	0	0
Uncharacterized protein OS=Rattus norvegicus PE=4 SV=1	tr|D3ZZQ3|D3ZZQ3_RAT	12	9	5	9	11	11	13	10	0	2	1	4	2	0	0	3
Uncharacterized protein OS=Rattus norvegicus PE=4 SV=1	tr|F1LRI2|F1LRI2_RAT	1	5	6	6	5	4	3	7	0	0	0	2	0	0	0	1
Uncharacterized protein OS=Rattus norvegicus PE=4 SV=1	tr|D3ZJ95|D3ZJ95_RAT	0	13	4	2	6	6	1	0
Uncharacterized protein OS=Rattus norvegicus PE=4 SV=1	tr|E9PTS1|E9PTS1_RAT	2	2	3	7	5	4	3	7
Uncharacterized protein OS=Rattus norvegicus PE=4 SV=1	tr|D3Z912|D3Z912_RAT	9	1	1	7	3	1	12	9
Uncharacterized protein OS=Rattus norvegicus PE=4 SV=1	tr|D3Z8C3|D3Z8C3_RAT	7	6	0	2	3	2	0	2
Uncharacterized protein OS=Rattus norvegicus PE=4 SV=1	tr|D4A1G8|D4A1G8_RAT	4	0	1	2	0	0	6	4
Uncharacterized protein OS=Rattus norvegicus PE=4 SV=1	tr|D3ZXQ2|D3ZXQ2_RAT	1	1	2	1	1	1	1	3
Uncharacterized protein OS=Rattus norvegicus PE=4 SV=1	tr|D3ZRQ4|D3ZRQ4_RAT	1	2	1	4	2	2	2	0
Uncharacterized protein OS=Rattus norvegicus PE=4 SV=1	tr|F8WFH7|F8WFH7_RAT	0	2	0	2	2	1	4	0
Uncharacterized protein OS=Rattus norvegicus PE=4 SV=1	tr|D4A5I4|D4A5I4_RAT	2	0	5	1	0	0	1	0
Uncharacterized protein OS=Rattus norvegicus PE=4 SV=1	tr|D3ZHA0|D3ZHA0_RAT (+1)	0	1	2	4	3	3	1	2
Uncharacterized protein OS=Rattus norvegicus PE=4 SV=1	tr|D3ZAD2|D3ZAD2_RAT (+1)	3	3	1	2	1	4	4	3
Uncharacterized protein OS=Rattus norvegicus PE=4 SV=1	tr|D4AC89|D4AC89_RAT	2	0	1	4	3	3	2	1
Uncharacterized protein OS=Rattus norvegicus PE=4 SV=1	tr|D4AE00|D4AE00_RAT	3	1	0	2	1	1	1	3
Unconventional myosin-Ib OS=Rattus norvegicus GN=Myo1b PE=2 SV=1	sp|Q05096|MYO1B_RAT	18	13	3	26	21	10	17	27
Unconventional myosin-Ic OS=Rattus norvegicus GN=Myo1c PE=2 SV=2	sp|Q63355|MYO1C_RAT	16	17	7	33	27	10	30	33
Unconventional myosin-Id OS=Rattus norvegicus GN=Myo1d PE=1 SV=3	sp|Q63357|MYO1D_RAT	74	49	20	68	78	28	65	68
Unconventional myosin-Ie OS=Rattus norvegicus GN=Myo1e PE=1 SV=1	sp|Q63356|MYO1E_RAT	3	2	1	9	8	1	10	6
Unconventional myosin-Vb OS=Rattus norvegicus GN=Myo5b PE=1 SV=1	sp|P70569|MYO5B_RAT	0	6	0	8	6	0	2	6
Upstream-binding transcription factor, RNA polymerase I OS=Rattus norvegicus GN=Ubtf PE=4 SV=1	tr|F8WFT8|F8WFT8_RAT	2	2	0	3	4	2	4	1
V-type proton ATPase 116 kDa subunit a isoform 1 OS=Rattus norvegicus GN=Atp6v0a1 PE=2 SV=1	sp|P25286|VPP1_RAT	18	17	5	8	35	12	19	35	39	29	19	27	24	49	40	43
V-type proton ATPase subunit B, brain isoform OS=Rattus norvegicus GN=Atp6v1b2 PE=1 SV=1	sp|P62815|VATB2_RAT	6	4	3	2	4	2	8	5	10	8	20	12	17	16	15	17
V-type proton ATPase subunit C 1 OS=Rattus norvegicus GN=Atp6v1c1 PE=2 SV=1										1	0	2	1	2	0	0	0
V-type proton ATPase subunit E 1 OS=Rattus norvegicus GN=Atp6v1e1 PE=1 SV=1	sp|Q6PCU2|VATE1_RAT	2	3	1	2	3	1	3	3
Vacuolar protein sorting-associated protein 52 homolog OS=Rattus norvegicus GN=Vps52 PE=2 SV=2	sp|O55166|VPS52_RAT	1	2	0	1	3	1	0	1
Versican core protein (Fragments) OS=Rattus norvegicus GN=Vcan PE=2 SV=2	sp|Q9ERB4|CSPG2_RAT	2	0	2	0	2	2	1	3
Vesicle-fusing ATPase OS=Rattus norvegicus GN=Nsf PE=1 SV=1	sp|Q9QUL6|NSF_RAT	43	30	26	68	24	25	46	40	0	2	11	13	0	1	18	3
Vimentin OS=Rattus norvegicus GN=Vim PE=1 SV=2	sp|P31000|VIME_RAT	52	52	83	100	84	88	103	59	1	3	0	0	1	2	3	2
Vinculin OS=Rattus norvegicus GN=Vcl PE=1 SV=1	sp|P85972|VINC_RAT	1	0	0	2	1	0	1	4
Voltage-dependent anion-selective channel protein 1 OS=Rattus norvegicus GN=Vdac1 PE=1 SV=4	sp|Q9Z2L0|VDAC1_RAT	1	2	1	1	3	1	1	1
Voltage-dependent anion-selective channel protein 2 OS=Rattus norvegicus GN=Vdac2 PE=1 SV=2	sp|P81155|VDAC2_RAT	2	2	4	4	2	2	2	3
Voltage-dependent anion-selective channel protein 3 OS=Rattus norvegicus GN=Vdac3 PE=1 SV=2	sp|Q9R1Z0|VDAC3_RAT (+1)	2	1	1	2	7	6	2	1
Voltage-dependent calcium channel subunit alpha-2/delta-3 OS=Rattus norvegicus GN=Cacna2d3 PE=2 SV=1	sp|Q8CFG5|CA2D3_RAT	4	0	0	6	0	0	3	6	0	1	0	0	1	3	1	2
Voltage-dependent N-type calcium channel subunit alpha-1B OS=Rattus norvegicus GN=Cacna1b PE=1 SV=1										0	3	1	0	0	1	5	3
Voltage-dependent P/Q-type calcium channel subunit alpha-1A OS=Rattus norvegicus GN=Cacna1a PE=1 SV=1	sp|P54282|CAC1A_RAT	2	2	1	0	1	0	2	2
Voltage-dependent R-type calcium channel subunit alpha-1E OS=Rattus norvegicus GN=Cacna1e PE=1 SV=1	sp|Q07652|CAC1E_RAT	4	1	3	4	1	2	3	2
von Willebrand factor A domain-containing protein 1 OS=Rattus norvegicus GN=Vwa1 PE=2 SV=1	sp|Q642A6|VWA1_RAT	3	6	2	4	7	4	3	3
WD repeat-containing protein 7 OS=Rattus norvegicus GN=Wdr7 PE=2 SV=1	sp|Q9ERH3|WDR7_RAT	3	1	0	4	2	1	0	1	9	5	4	2	14	8	6	3
Wiskott-Aldrich syndrome protein family member 1 OS=Rattus norvegicus GN=Wasf1 PE=2 SV=1	sp|Q5BJU7|WASF1_RAT	0	0	0	1	0	0	1	2
